# Supplementary material for: A mixed-methods study of women’s sanitation utilization in informal settlements in Kenya
Source: PLoS One. 2019 Mar 21;14(3):e0214114. doi: 10.1371/journal.pone.0214114 (PMC6428280; doi:10.1371/journal.pone.0214114)
Supplement: S1 Dataset — (XLS) [file pone.0214114.s002.xls]

## Sheet: CODEBOOK
SECTION 1: DEMOGRAPHICS
Variable Name	Variable Type	QUESTION	RESPONSE & INSTRUCTIONS	CODE
village	categorical	Specify village	Number 10	1
			4A	2
			3C	3
			Mabatini	4
			Kosovo	5
			4B	6
			3B	7
			Mashimoni	8
			Village 2	9
			Githathuru	10
			3A	11
hh_count	continuous	How many people live in this household?	[SPECIFY]
			Don’t know	8888
			No Response	9999
resp_age	continuous	How old are you?	[SPECIFY]
			Don’t know	8888
			No Response	9999
resp_educ	categorical	What is the highest level of education that you have completed?	None	1
			Some primary, but not completed	2
			Completed primary school	3
			Some secondary, but not completed	4
			Completed secondary	5
			Some higher education, but no degree	6
			Completed a higher education degree	7
			No Response	9999
resp_num_chld	continuous	How many children do you have?	[SPECIFY]
			No Response	9999
resp_married	binomial	Are you currently married or do you have a partner?	Currently married	1
			Living with a man, not married	2
			Regular partner, live apart	3
			Not involved in a relationship	4
			Don't know	8888
			No Response	9999
resp_employ	binomial	Do you work?	Yes	1
			No	0
			Don't know	8888
			No Response	9999
SECTION 2: SANITATION
dlc_typ	categorical	What kind of [toilet, site for defecation or method of disposal] do you usually use during the day for long call?	Flush	1
			Pour Flush	2
			Ventilated improved pit latrine (VIP)	3
			Pit latrine with slab	4
			Pit latrine without slab/open pit	5
			Bucket toilet	6
			Hanging toilet	7
			Plastic bag/Newspaper	8
			No facility, bush or field	9
			Bathroom/shower	10
			Other (specify)	11
			Open drainage	12
			None	13
			No response	9999
dsc_typ	categorical	What kind of [toilet, site for defecation or method of disposal] do you usually use during the day for short call?	Flush	1
			Pour Flush	2
			Ventilated improved pit latrine (VIP)	3
			Pit latrine with slab	4
			Pit latrine without slab/open pit	5
			Bucket toilet	6
			Hanging toilet	7
			Plastic bag/Newspaper	8
			No facility, bush or field	9
			Bathroom/shower	10
			Other (specify)	11
			Open drainage	12
			None	13
			No response	9999
nlc_typ	categorical	What kind of [toilet, site for defecation or method of disposal] do you usually use during the night for long call?	Flush	1
			Pour Flush	2
			Ventilated improved pit latrine (VIP)	3
			Pit latrine with slab	4
			Pit latrine without slab/open pit	5
			Bucket toilet	6
			Hanging toilet	7
			Plastic bag/Newspaper	8
			No facility, bush or field	9
			Bathroom/shower	10
			Other (specify)	11
			Open drainage	12
			None	13
			No response	9999
nsc_typ	categorical	What kind of [toilet, site for defecation or method of disposal] do you usually use during the night for short call?	Flush	1
			Pour Flush	2
			Ventilated improved pit latrine (VIP)	3
			Pit latrine with slab	4
			Pit latrine without slab/open pit	5
			Bucket toilet	6
			Hanging toilet	7
			Plastic bag/Newspaper	8
			No facility, bush or field	9
			Bathroom/shower	10
			Other (specify)	11
			Open drainage	12
			None	13
			No response	9999
dlc_numsh_cat	categorical	Approximately how many individuals (including you and your family) use this toilet on a regular basis?	not shared	0
			1-9 people	1
			10-24 people	2
			25-49 people	3
			50-74 people	4
			75-99 people	5
			100+ people	6
			No Response	9999
dsc_numsh_cat	categorical	Approximately how many individuals (including you and your family) use this toilet on a regular basis?	not shared	0
			1-9 people	1
			10-24 people	2
			25-49 people	3
			50-74 people	4
			75-99 people	5
			100+ people	6
			No Response	9999
nlc_numsh_cat	categorical	Approximately how many individuals (including you and your family) use this toilet on a regular basis?	not shared	0
			1-9 people	1
			10-24 people	2
			25-49 people	3
			50-74 people	4
			75-99 people	5
			100+ people	6
			No Response	9999
nsc_numsh_cat	categorical	Approximately how many individuals (including you and your family) use this toilet on a regular basis?	not shared	0
			1-9 people	1
			10-24 people	2
			25-49 people	3
			50-74 people	4
			75-99 people	5
			100+ people	6
			No Response	9999
dlc_pblictoilet	binomial	Can any member of the public use this toilet?	Yes	1
			No	0
			Don't know	8888
			No Response	9999
dsc_pblictoilet	binomial	Can any member of the public use this toilet?	Yes	1
			No	0
			Don't know	8888
			No Response	9999
nlc_pblictoilet	binomial	Can any member of the public use this toilet?	Yes	1
			No	0
			Don't know	8888
			No Response	9999
nsc_pblictoilet	binomial	Can any member of the public use this toilet?	Yes	1
			No	0
			Don't know	8888
			No Response	9999
dlc_wrk	binomial	Is this toilet located at your place of work?	Yes	1
			No	0
			Don't know	8888
			No Response	9999
dsc_wrk	binomial	Is this toilet located at your place of work?	Yes	1
			No	0
			Don't know	8888
			No Response	9999
nlc_wrk	binomial	Is this toilet located at your place of work?	Yes	1
			No	0
			Don't know	8888
			No Response	9999
nsc_wrk	binomial	Is this toilet located at your place of work?	Yes	1
			No	0
			Don't know	8888
			No Response	9999
dlc_plot	binomial	Is this a plot toilet?	Yes	1
			No	0
			Don't know	8888
			No Response	9999
dsc_plot	binomial	Is this a plot toilet?	Yes	1
			No	0
			Don't know	8888
			No Response	9999
nlc_plot	binomial	Is this a plot toilet?	Yes	1
			No	0
			Don't know	8888
			No Response	9999
nsc_plot	binomial	Is this a plot toilet?	Yes	1
			No	0
			Don't know	8888
			No Response	9999
dlc_outsd_hh	binomial	Do you usually go outside your home to use this toilet/method?	Yes	1
			No	0
			Don't know	8888
			No Response	9999
dsc_outsd_hh	binomial	Do you usually go outside your home to use this toilet/method?	Yes	1
			No	0
			Don't know	8888
			No Response	9999
nlc_outsd_hh	binomial	Do you usually go outside your home to use this toilet/method?	Yes	1
			No	0
			Don't know	8888
			No Response	9999
nsc_outsd_hh	binomial	Do you usually go outside your home to use this toilet/method?	Yes	1
			No	0
			Don't know	8888
			No Response	9999
dlc_nstyp1	categorical	Collapsed sanitation variable for latent class analysis - day, long calls	Private	1
			Bag/Bucket	2
			OD	3
			Private-shared (1-9ppl)	4
			Plot	5
			Public	6
			No Response	9999
dsc_nstyp1	categorical	Collapsed sanitation variable for latent class analysis - day, short calls	Private	1
			Bag/Bucket	2
			OD	3
			Private-shared (1-9ppl)	4
			Plot	5
			Public	6
			No Response	9999
nlc_nstyp1	categorical	Collapsed sanitation variable for latent class analysis - night, long calls	Private	1
			Bag/Bucket	2
			OD	3
			Private-shared (1-9ppl)	4
			Plot	5
			Public	6
			No Response	9999
nsc_nstyp1	categorical	Collapsed sanitation variable for latent class analysis - night, short calls	Private	1
			Bag/Bucket	2
			OD	3
			Private-shared (1-9ppl)	4
			Plot	5
			Public	6
			No Response	9999

## Sheet: DATA
ord_num	village	hh_count	resp_age	resp_educ	resp_married	resp_num_chld	resp_employ	dlc_wrk	dsc_wrk	nlc_wrk	nsc_wrk	dlc_plot	dsc_plot	nlc_plot	nsc_plot	dlc_typ	dsc_typ	nlc_typ	nsc_typ	dlc_numsh_cat	dsc_numsh_cat	nlc_numsh_cat	nsc_numsh_cat	dlc_pblictoilet	dsc_pblictoilet	nlc_pblictoilet	nsc_pblictoilet	dlc_outsd_hh	dsc_outsd_hh	nlc_outsd_hh	nsc_outsd_hh	dsc_nstyp1	dlc_nstyp1	nsc_nstyp1	nlc_nstyp1
1	10	4	32	3	4	3	1	0	0	0	0	0	0	0	0	2	2	8	6	4	4	0	0	1	1	0	0	1	1	0	0	5	5	2	2
2	11	5	41	5	1	3	0	0	0	0	0	0	0	0	0	1	1	1	1	1	1	1	1	0	0	0	0	1	1	1	1	4	4	4	4
3	11	5	41	2	4	4	0	1	1	0	0	0	0	0	0	2	2	2	6	6	6	3	0	1	1	0	0	2	2	1	0	6	6	2	5
4	11	8	36	3	1	3	0	0	0	0	0	0	0	0	0	2	2	2	2	2	2	2	2	0	0	0	0	1	1	1	1	5	5	5	5
5	11	3	57	1	4	9	0	0	0	0	0	0	0	0	0	2	2	2	6	0	0	0	0	0	0	0	0	0	0	0	0	1	1	2	1
6	11	3	27	5	1	1	0	0	0	0	0	1	0	1	0	2	6	2	6	1	0	1	0	0	0	0	0	1	1	1	1	2	4	2	4
7	2	4	26	3	1	2	0	0	0	0	0	0	0	1	1	2	2	4	4	6	6	2	2	1	1	0	0	1	1	0	0	6	6	5	5
8	2	3	25	3	1	1	0	0	0	0	0	1	1	1	0	2	2	2	6	5	5	5	0	0	0	0	0	1	1	1	0	5	5	2	5
9	2	6	36	9999	1	4	1	0	0	0	0	1	1	1	1	1	1	1	1	6	6	6	6	0	0	0	0	0	0	0	0	6	6	6	6
10	2	8	40	4	1	3	1	0	0	0	0	1	1	1	1	2	2	2	2	5	5	5	5	0	0	0	0	1	1	1	1	5	5	5	5
11	6	5	30	3	1	3	0	0	0	0	0	0	0	0	0	2	12	6	12	6	0	0	0	1	0	0	0	1	1	0	1	3	6	3	2
12	6	4	34	4	1	2	0	0	0	0	0	0	0	0	0	2	6	13	6	6	0	0	0	1	0	0	0	1	0	0	0	2	6	2	2
13	7	7	38	2	1	5	1	0	0	0	0	1	1	1	1	2	2	2	2	2	2	2	2	0	0	0	0	1	1	1	1	5	5	5	5
14	7	12	45	4	1	7	1	0	0	0	0	0	0	0	0	2	2	6	6	6	6	0	0	1	1	0	0	1	1	0	0	6	6	2	2
15	7	4	30	2	4	3	1	0	0	0	0	0	0	0	0	8	6	8	6	0	0	0	0	0	0	0	0	0	0	0	0	2	2	2	2
16	7	3	28	5	1	1	1	0	0	0	0	1	1	0	0	5	5	6	6	2	2	0	0	1	1	0	0	1	1	0	0	5	5	2	2
17	7	1	33	2	4	2	1	1	1	0	0	0	0	0	0	2	2	6	6	6	6	0	0	1	1	0	0	2	2	0	0	6	6	2	2
18	7	5	35	5	1	3	1	0	0	0	0	1	1	1	1	2	2	2	2	3	3	3	3	0	0	0	0	1	1	1	1	5	5	5	5
19	7	2	30	4	4	1	1	0	0	0	0	0	0	0	0	6	6	6	6	0	0	0	0	0	0	0	0	0	0	0	0	2	2	2	2
20	7	8	40	4	1	6	1	0	0	0	0	0	0	0	0	2	2	6	6	6	6	0	0	1	1	0	0	1	1	0	0	6	6	2	2
21	7	4	37	5	1	2	0	0	0	0	0	1	1	1	1	2	2	2	2	2	2	2	2	0	0	0	0	1	1	1	1	5	5	5	5
22	7	2	26	3	1	0	0	0	0	0	0	1	1	1	1	2	2	2	2	2	2	2	2	0	0	0	0	1	1	1	1	5	5	5	5
23	7	1	30	3	4	9999	1	0	0	0	0	0	0	0	0	12	12	12	12	0	0	0	0	0	0	0	0	1	1	1	1	3	3	3	3
24	7	7	38	4	1	5	0	0	0	0	0	1	1	1	1	2	2	2	2	2	2	2	2	0	0	0	0	1	1	1	1	5	5	5	5
25	7	3	28	2	1	1	0	0	0	0	0	0	0	0	0	2	2	6	6	6	6	0	0	1	1	0	0	1	1	0	0	6	6	2	2
26	6	3	28	3	1	1	0	0	0	0	0	0	0	0	0	2	10	6	10	5	0	0	0	1	0	0	0	1	1	0	1	3	5	3	2
27	6	6	33	4	1	4	0	0	0	0	0	0	0	0	0	2	6	8	6	4	0	0	0	1	0	0	0	1	0	0	0	2	5	2	2
28	6	6	46	1	4	5	0	0	0	0	0	0	0	0	0	9	6	8	6	0	0	0	0	0	0	0	0	1	0	0	0	2	3	2	2
29	6	5	24	3	4	1	0	0	0	0	0	0	0	0	0	2	2	2	2	3	3	3	3	0	0	0	0	1	1	1	1	5	5	5	5
30	6	2	28	6	4	0	1	1	1	0	0	0	0	1	1	1	1	2	2	2	2	3	3	0	0	0	0	2	2	1	1	5	5	5	5
31	6	7	22	5	4	0	0	0	0	0	0	0	0	0	0	2	2	2	6	0	0	0	0	0	0	0	0	1	1	1	0	1	1	2	1
32	8	1	22	3	4	0	1	0	0	0	0	0	0	0	0	2	2	9	9	6	6	0	0	1	1	0	0	1	1	1	1	6	6	3	3
33	8	4	32	5	1	2	0	0	0	0	0	0	0	0	0	2	2	6	6	6	6	0	0	1	1	0	0	1	1	0	0	6	6	2	2
34	2	4	20	5	1	1	0	0	0	0	0	1	1	1	1	2	2	2	2	6	6	6	6	1	1	1	1	1	1	1	1	6	6	6	6
35	2	5	32	5	3	3	1	0	0	0	0	0	0	1	0	2	2	4	6	6	6	2	0	0	0	0	0	1	1	1	0	6	6	2	5
36	8	12	21	3	1	1	0	0	0	0	0	0	0	0	0	2	2	2	2	6	6	6	6	1	1	1	1	1	1	1	1	6	6	6	6
37	4	2	18	4	1	0	0	0	0	0	0	0	0	0	0	2	2	2	2	3	3	3	3	0	0	0	0	1	1	1	1	5	5	5	5
38	10	1	20	5	4	0	1	1	1	0	0	0	0	0	0	1	1	13	6	0	0	0	0	0	0	0	0	2	2	0	0	1	1	2	2
39	10	1	26	4	4	0	1	1	1	0	0	0	0	0	0	1	1	13	6	0	0	0	0	0	0	0	0	2	2	0	0	1	1	2	2
40	1	7	30	3	1	3	1	0	0	0	0	0	0	0	0	2	6	13	6	6	0	0	0	1	0	0	0	1	0	0	0	2	6	2	2
41	8	3	33	4	4	2	1	0	0	0	0	0	0	0	0	2	2	6	6	6	6	0	0	1	1	0	0	1	1	0	0	6	6	2	2
42	8	9	38	5	1	4	0	0	0	0	0	0	0	0	0	2	2	2	2	1	1	1	1	0	0	0	0	1	1	1	1	4	4	4	4
43	8	7	34	2	1	5	0	0	0	0	0	0	0	0	0	2	2	9	9	6	6	0	0	1	1	0	0	1	1	1	1	6	6	3	3
44	8	1	24	5	4	0	1	0	0	0	0	0	0	0	0	2	2	6	6	6	6	0	0	1	1	0	0	1	1	0	0	6	6	2	2
45	8	4	38	5	1	2	0	0	0	0	0	0	0	0	0	2	2	6	6	6	6	0	0	1	1	0	0	1	1	0	0	6	6	2	2
46	8	4	48	2	4	2	0	0	0	0	0	0	0	0	0	2	2	6	6	6	6	0	0	1	1	0	0	1	1	0	0	6	6	2	2
47	8	3	25	4	1	1	0	0	0	0	0	0	0	0	0	2	2	2	2	6	6	6	6	1	1	1	1	1	1	1	1	6	6	6	6
48	2	6	21	5	4	0	0	0	0	0	0	0	0	0	0	2	2	6	6	6	6	0	0	1	1	0	0	1	1	0	0	6	6	2	2
49	2	5	27	5	1	2	0	0	0	0	0	1	1	1	1	2	2	2	2	6	6	6	6	0	0	0	0	1	1	1	1	6	6	6	6
50	2	6	40	5	4	5	1	0	0	0	0	1	1	1	1	1	1	1	1	6	6	6	6	1	1	1	1	1	1	1	1	6	6	6	6
51	2	3	24	5	4	0	0	0	0	0	0	1	1	0	0	2	2	6	6	6	6	0	0	0	0	0	0	1	1	1	1	6	6	2	2
52	2	5	30	5	1	3	0	0	0	0	0	1	1	1	1	2	2	2	2	4	4	4	4	0	0	0	0	1	1	1	1	5	5	5	5
53	6	3	28	3	1	2	0	0	0	0	0	0	0	0	0	9	10	9	10	0	0	0	0	0	0	0	0	1	1	1	1	3	3	3	3
54	6	7	50	4	4	4	1	0	0	0	0	0	0	0	0	6	6	6	6	0	0	0	0	0	0	0	0	0	0	0	0	2	2	2	2
55	6	3	30	4	4	2	0	0	0	0	0	0	0	0	0	2	6	8	6	6	0	0	0	1	0	0	0	1	0	0	0	2	6	2	2
56	6	4	36	5	1	2	0	0	0	0	0	0	0	0	0	2	10	6	6	6	0	0	0	1	0	0	0	1	1	0	0	3	6	2	2
57	6	4	42	4	4	3	0	1	1	0	0	0	0	0	0	1	1	8	6	6	6	0	0	1	1	0	0	2	2	0	0	6	6	2	2
58	6	7	32	3	1	3	1	0	0	0	0	0	0	0	0	2	6	13	6	6	0	0	0	1	0	0	0	1	0	0	0	2	6	2	2
59	6	3	24	2	1	1	0	0	0	0	0	0	0	0	0	2	6	8	6	6	0	0	0	1	0	0	0	1	0	0	0	2	6	2	2
60	6	4	36	3	1	2	0	0	0	0	0	0	0	0	0	9	6	8	6	0	0	0	0	0	0	0	0	1	0	0	0	2	3	2	2
61	6	2	27	4	1	0	0	0	0	0	0	0	0	0	0	2	6	13	6	6	0	0	0	1	0	0	0	1	0	0	0	2	6	2	2
62	6	5	34	5	1	2	1	0	0	0	0	0	0	0	0	2	6	8	6	6	0	0	0	1	0	0	0	1	0	0	0	2	6	2	2
63	6	4	33	5	1	2	1	0	0	0	0	0	0	0	0	2	2	2	6	6	6	6	0	1	1	1	0	1	1	1	0	6	6	2	6
64	6	7	35	5	1	4	1	0	0	0	0	0	0	0	0	2	6	8	6	6	0	0	0	1	0	0	0	1	0	0	0	2	6	2	2
65	6	3	30	3	3	2	1	1	1	0	0	0	0	0	0	1	1	8	6	6	6	0	0	0	0	0	0	2	2	0	0	6	6	2	2
66	8	1	27	6	4	0	1	1	1	0	0	0	0	0	0	2	2	12	12	6	6	0	0	1	1	0	0	2	2	1	1	6	6	3	3
67	8	2	26	5	1	0	0	0	0	0	0	0	0	0	0	2	2	12	12	3	3	0	0	1	1	0	0	1	1	1	1	5	5	3	3
68	6	6	49	6	4	3	0	0	0	0	0	0	0	0	0	6	6	6	6	0	0	0	0	0	0	0	0	0	0	0	0	2	2	2	2
69	6	6	35	3	4	4	1	0	0	0	0	0	0	0	0	2	6	6	6	6	0	0	0	1	0	0	0	1	0	0	0	2	6	2	2
70	6	4	38	5	1	2	1	0	0	0	0	0	0	0	0	2	2	2	2	2	2	2	2	0	0	0	0	0	0	0	0	5	5	5	5
71	6	3	31	3	4	0	1	0	0	0	0	0	0	0	0	2	2	6	6	6	6	0	0	1	1	0	0	1	1	0	0	6	6	2	2
72	6	2	26	5	1	0	0	0	0	0	0	0	0	0	0	2	6	13	6	6	0	0	0	1	0	0	0	1	0	0	0	2	6	2	2
73	6	3	30	4	4	2	0	0	0	0	0	0	0	0	0	2	6	8	6	6	0	0	0	1	0	0	0	1	0	0	0	2	6	2	2
74	6	1	30	2	4	1	1	1	1	0	0	0	0	0	0	1	1	13	6	1	1	0	0	0	0	0	0	2	2	0	0	4	4	2	2
75	4	4	26	3	1	1	1	1	1	0	0	0	0	0	0	1	1	2	2	1	1	3	3	0	0	1	1	2	2	1	1	4	4	5	5
76	4	2	21	4	4	0	1	1	1	0	0	0	0	1	1	2	2	2	2	2	2	2	2	0	0	0	0	2	2	1	1	5	5	5	5
77	4	2	56	2	1	6	0	0	0	0	0	0	0	0	0	1	1	1	1	0	0	0	0	0	0	0	0	1	1	1	1	1	1	1	1
78	4	3	29	3	1	1	0	0	0	0	0	0	0	0	0	2	2	2	6	2	2	2	0	0	0	0	0	1	1	1	0	5	5	2	5
79	4	6	29	3	1	2	1	0	0	0	0	0	0	0	0	6	6	6	6	0	0	0	0	0	0	0	0	0	0	0	0	2	2	2	2
80	6	7	37	5	1	4	0	0	0	0	0	0	0	0	0	2	6	13	6	6	0	0	0	1	0	0	0	1	0	0	0	2	6	2	2
81	4	1	26	5	4	2	1	0	0	0	0	0	0	0	0	2	2	2	2	3	3	3	3	1	1	1	1	1	1	1	1	5	5	5	5
82	4	5	38	4	1	3	0	0	0	0	0	0	0	0	0	2	2	2	2	2	2	2	2	0	0	0	0	1	1	1	1	5	5	5	5
83	4	2	54	4	1	2	0	0	0	0	0	0	0	0	0	1	1	1	6	6	6	6	0	1	1	1	0	1	1	1	0	6	6	2	6
84	4	5	29	5	1	2	1	0	0	0	0	0	0	0	0	2	2	2	6	2	2	2	0	1	1	1	0	1	1	1	0	5	5	2	5
85	4	3	30	3	1	4	0	0	0	0	0	0	0	0	0	2	2	6	6	2	2	0	0	1	1	0	0	1	1	0	0	5	5	2	2
86	6	3	24	5	4	1	1	0	0	0	0	0	0	0	0	12	10	12	10	0	0	0	0	0	0	0	0	1	1	1	1	3	3	3	3
87	6	5	46	5	1	4	0	0	0	0	0	0	0	0	0	2	2	6	6	6	6	0	0	1	1	0	0	1	1	0	0	6	6	2	2
88	4	3	33	3	1	9999	0	0	0	0	0	0	0	0	0	2	2	2	2	2	2	2	2	0	0	0	0	1	1	1	1	5	5	5	5
89	2	8	40	5	1	5	1	0	0	0	0	1	1	0	0	2	2	6	6	6	6	0	0	0	0	0	0	1	1	0	0	6	6	2	2
90	10	5	27	3	1	3	0	0	0	0	0	0	0	0	0	2	2	6	6	6	6	0	0	1	1	0	0	1	1	0	0	6	6	2	2
91	10	1	40	5	4	0	1	0	0	0	0	0	0	0	0	2	2	6	6	4	4	0	0	1	1	0	0	1	1	0	0	5	5	2	2
92	10	3	28	3	1	1	0	0	0	0	0	0	0	0	0	2	2	6	6	6	6	0	0	1	1	0	0	1	1	0	0	6	6	2	2
93	10	6	29	3	1	4	0	0	0	0	0	1	1	0	0	2	2	6	6	2	2	0	0	0	0	0	0	0	0	0	0	5	5	2	2
94	10	4	30	3	1	2	0	0	0	0	0	1	1	0	0	2	2	13	6	2	2	0	0	0	0	0	0	0	0	0	0	5	5	2	2
95	10	3	32	3	1	1	1	1	1	0	0	0	0	0	0	1	1	13	13	1	1	0	0	0	0	0	0	2	2	0	0	4	4	2	2
96	10	3	36	3	1	1	0	0	0	0	0	0	0	0	0	2	2	2	2	1	1	1	1	0	0	0	0	0	0	0	0	4	4	4	4
97	10	1	32	3	4	0	1	1	1	0	0	0	0	0	0	1	1	13	6	1	1	0	0	0	0	0	0	2	2	0	0	4	4	2	2
98	10	3	30	3	1	1	0	0	0	0	0	0	0	0	0	6	6	6	6	0	0	0	0	0	0	0	0	0	0	0	0	2	2	2	2
99	10	4	29	4	1	2	0	0	0	0	0	0	0	0	0	9	9	6	6	0	0	0	0	0	0	0	0	1	1	0	0	3	3	2	2
100	10	6	33	3	1	4	0	0	0	0	0	0	0	0	0	9	9	6	6	0	0	0	0	0	0	0	0	1	1	0	0	3	3	2	2
101	7	5	25	2	1	9999	0	0	0	0	0	0	0	0	0	2	2	6	6	6	6	0	0	1	1	0	0	1	1	0	0	6	6	2	2
102	7	1	30	2	4	0	1	0	0	0	0	0	0	0	0	2	2	13	13	6	6	0	0	1	1	0	0	1	1	0	0	6	6	2	2
103	7	1	35	1	4	0	1	0	0	0	0	0	0	0	0	9	9	9	9	0	0	0	0	0	0	0	0	1	1	1	1	3	3	3	3
104	10	3	21	5	1	1	0	0	0	0	0	1	1	0	0	2	2	13	6	4	4	0	0	1	1	0	0	0	0	0	0	5	5	2	2
105	10	2	22	5	4	0	1	0	0	0	0	0	0	0	0	6	6	6	6	0	0	0	0	0	0	0	0	0	0	0	0	2	2	2	2
106	10	4	29	4	4	3	0	0	0	0	0	0	0	0	0	6	6	6	6	0	0	0	0	0	0	0	0	0	0	0	0	2	2	2	2
107	10	6	27	3	1	9999	0	0	0	0	0	0	0	0	0	2	2	13	13	4	4	0	0	1	1	0	0	1	1	0	0	5	5	2	2
108	7	4	30	4	1	2	0	0	0	0	0	1	1	1	1	5	5	5	5	2	2	2	2	0	0	0	0	1	1	1	1	5	5	5	5
109	7	6	38	4	1	4	1	0	0	0	0	1	1	1	1	2	2	2	2	2	2	2	2	0	0	0	0	1	1	1	1	5	5	5	5
110	7	3	24	3	1	9999	0	0	0	0	0	0	0	0	0	5	5	5	5	4	4	4	4	0	0	0	0	1	1	1	1	5	5	5	5
111	7	5	27	3	1	9999	0	0	0	0	0	1	1	1	1	2	2	2	2	3	3	3	3	0	0	0	0	1	1	1	1	5	5	5	5
112	7	7	35	4	4	6	1	0	0	0	0	0	0	0	0	9	9	9	9	0	0	0	0	0	0	0	0	1	1	1	1	3	3	3	3
113	7	3	20	2	1	1	0	0	0	0	0	0	0	0	0	2	2	6	6	6	6	0	0	1	1	0	0	1	1	0	0	6	6	2	2
114	7	1	28	2	3	0	1	0	0	0	0	1	1	1	1	2	2	2	2	2	2	2	2	0	0	0	0	1	1	1	1	5	5	5	5
115	7	3	18	2	1	1	0	0	0	0	0	1	1	1	1	2	2	2	2	4	4	4	4	0	0	0	0	1	1	1	1	5	5	5	5
116	5	2	32	5	3	1	1	0	0	0	0	0	0	0	0	6	6	6	6	0	0	0	0	0	0	0	0	0	0	0	0	2	2	2	2
117	5	5	36	5	1	2	0	0	0	0	0	0	0	0	0	2	6	6	6	6	0	0	0	1	0	0	0	1	0	0	0	2	6	2	2
118	5	2	27	3	3	1	1	0	0	0	0	0	0	0	0	2	2	6	6	6	6	0	0	1	1	0	0	1	1	0	0	6	6	2	2
119	5	6	39	3	1	4	0	0	0	0	0	0	0	0	0	2	12	6	6	6	0	0	0	1	0	0	0	1	1	0	0	3	6	2	2
120	7	1	40	3	4	1	1	0	0	0	0	1	1	1	1	2	2	2	2	4	4	4	4	0	0	0	0	1	1	1	1	5	5	5	5
121	7	8	40	5	4	7	1	0	0	0	0	0	0	0	0	1	1	1	1	1	1	1	1	0	0	0	0	0	0	0	0	4	4	4	4
122	7	4	28	2	1	2	0	0	0	0	0	0	0	0	0	2	6	6	6	6	0	0	0	1	0	0	0	1	0	0	0	2	6	2	2
123	7	4	32	4	4	3	1	0	0	0	0	0	0	0	0	2	2	6	6	4	4	0	0	0	0	0	0	1	1	0	0	5	5	2	2
124	7	5	30	4	1	3	1	0	0	0	0	1	1	1	1	2	2	2	2	3	3	3	3	0	0	0	0	1	1	1	1	5	5	5	5
125	7	5	27	2	1	3	0	0	0	0	0	1	1	0	0	2	2	6	6	2	2	0	0	0	0	0	0	1	1	0	0	5	5	2	2
126	9	1	58	4	4	9999	1	0	0	0	0	0	0	0	0	6	6	6	6	0	0	0	0	0	0	0	0	0	0	0	0	2	2	2	2
127	9	3	25	5	4	2	1	0	0	0	0	0	0	0	0	2	2	6	6	2	2	0	0	1	1	0	0	0	0	0	0	5	5	2	2
128	9	5	23	2	1	1	1	0	0	0	0	1	1	1	1	2	2	2	2	2	2	2	2	1	1	1	1	0	0	0	0	5	5	5	5
129	9	5	37	3	4	2	1	0	0	0	0	1	1	0	0	2	2	6	6	3	3	0	0	1	1	0	0	0	0	0	0	5	5	2	2
130	9	6	45	5	1	4	0	0	0	0	0	0	0	0	0	2	2	6	6	6	6	0	0	1	1	0	0	1	1	0	0	6	6	2	2
131	9	4	20	5	1	2	0	0	0	0	0	1	1	1	1	2	2	2	2	3	3	3	3	1	1	1	1	0	0	0	0	5	5	5	5
132	9	5	37	2	1	3	0	0	0	0	0	0	0	0	0	6	6	6	6	0	0	0	0	0	0	0	0	0	0	0	0	2	2	2	2
133	9	4	40	5	4	9999	1	0	0	0	0	1	1	0	0	2	2	6	6	3	3	0	0	1	1	0	0	0	0	0	0	5	5	2	2
134	5	3	23	6	4	0	0	0	0	0	0	0	0	0	0	1	1	1	1	0	0	0	0	0	0	0	0	0	0	0	0	1	1	1	1
135	5	5	55	5	4	3	0	0	0	0	0	0	0	0	0	2	2	2	2	0	0	0	0	0	0	0	0	0	0	0	0	1	1	1	1
136	11	7	45	1	1	5	0	0	0	0	0	0	0	0	0	2	6	8	6	6	0	0	0	1	0	0	0	1	0	0	0	2	6	2	2
137	11	3	28	6	1	1	0	0	0	0	0	0	0	0	0	1	1	1	1	1	1	1	1	0	0	0	0	0	0	0	0	4	4	4	4
138	11	6	24	5	4	1	0	0	0	0	0	0	0	0	0	1	1	1	1	1	1	1	1	0	0	0	0	0	0	0	0	4	4	4	4
139	2	6	24	5	1	2	0	0	0	0	0	0	0	0	0	2	2	6	6	3	3	0	0	0	0	0	0	1	1	0	0	5	5	2	2
140	2	5	33	2	1	9999	0	0	0	0	0	0	0	0	0	7	7	7	7	0	0	0	0	0	0	0	0	0	0	0	0	1	1	1	1
141	2	4	40	5	1	2	0	0	0	0	0	0	0	0	0	2	6	6	6	6	0	0	0	1	0	0	0	1	0	0	0	2	6	2	2
142	2	3	28	5	2	1	1	0	0	0	0	0	0	0	0	6	6	6	6	0	0	0	0	0	0	0	0	0	0	0	0	2	2	2	2
143	2	7	50	2	1	5	1	0	0	0	0	0	0	0	0	2	2	4	4	6	6	1	1	1	1	0	0	1	1	0	0	6	6	4	4
144	2	4	32	5	1	2	0	0	0	0	0	0	0	0	0	2	10	2	6	2	0	6	0	1	0	1	0	1	1	1	0	3	5	2	6
145	2	6	36	2	3	5	1	0	0	0	0	0	0	0	0	2	6	8	6	6	0	0	0	1	0	0	0	1	0	0	0	2	6	2	2
146	2	7	32	3	1	9999	1	0	0	0	0	1	1	1	1	1	1	1	1	2	2	2	2	0	0	0	0	0	0	0	0	5	5	5	5
147	2	10	42	3	1	6	1	0	0	0	0	1	1	1	1	2	2	2	2	2	2	2	2	0	0	0	0	0	0	0	0	5	5	5	5
148	4	2	19	4	3	0	0	0	0	0	0	0	0	0	0	2	2	2	6	2	2	2	0	0	0	0	0	1	1	1	0	5	5	2	5
149	4	10	22	5	4	0	0	0	0	0	0	0	0	0	0	2	2	2	2	3	3	3	3	1	1	1	1	1	1	1	1	5	5	5	5
150	4	3	63	1	4	1	0	0	0	0	0	0	0	0	0	2	2	2	6	2	2	2	0	1	1	1	0	1	1	1	0	5	5	2	5
151	4	1	40	2	4	1	0	0	0	0	0	0	0	0	0	2	6	2	6	0	0	0	0	0	0	0	0	0	0	0	0	2	1	2	1
152	4	4	32	5	1	2	0	0	0	0	0	0	0	0	0	2	2	2	2	2	2	2	2	0	0	0	0	1	1	1	1	5	5	5	5
153	2	6	46	2	2	5	0	0	0	0	0	0	0	0	0	1	1	6	6	6	6	0	0	1	1	0	0	1	1	0	0	6	6	2	2
154	2	5	30	3	2	3	1	0	0	0	0	0	0	0	0	2	2	2	6	6	6	6	0	1	1	1	0	1	1	1	0	6	6	2	6
155	11	6	33	3	4	5	0	0	0	0	0	1	1	1	0	4	4	5	6	2	2	2	0	0	0	0	0	1	1	1	0	5	5	2	5
156	11	1	22	4	3	0	1	0	0	0	0	0	0	0	0	2	2	2	2	1	1	1	1	0	0	0	0	1	1	1	1	4	4	4	4
157	11	2	28	4	1	0	0	0	0	0	0	0	0	0	0	1	1	1	1	1	1	1	1	0	0	0	0	1	1	1	1	4	4	4	4
158	11	3	21	3	4	1	0	0	0	0	0	0	0	0	0	1	6	8	6	6	0	0	0	1	0	0	0	1	0	0	0	2	6	2	2
159	11	1	28	4	4	0	0	0	0	0	0	1	1	1	1	2	2	2	2	2	2	2	2	0	0	0	0	1	1	1	1	5	5	5	5
160	11	3	35	3	4	2	0	0	0	0	0	0	0	0	0	2	6	6	6	6	0	0	0	1	0	0	0	1	0	0	0	2	6	2	2
161	5	4	29	4	3	3	1	0	0	0	0	0	0	0	0	2	6	6	6	6	0	0	0	1	0	0	0	1	0	0	0	2	6	2	2
162	5	4	34	3	3	3	1	0	0	0	0	0	0	0	0	8	6	8	6	0	0	0	0	0	0	0	0	0	0	0	0	2	2	2	2
163	5	1	40	2	4	0	1	0	0	0	0	0	0	0	0	8	12	8	6	0	0	0	0	0	0	0	0	0	0	0	0	3	2	2	2
164	5	3	30	4	3	2	1	0	0	0	0	0	0	0	0	8	6	8	6	0	0	0	0	0	0	0	0	0	0	0	0	2	2	2	2
165	5	5	34	2	1	3	0	0	0	0	0	0	0	0	0	2	6	6	6	6	0	0	0	1	0	0	0	1	0	0	0	2	6	2	2
166	5	6	51	4	1	4	0	0	0	0	0	0	0	0	0	2	2	6	6	4	4	0	0	1	1	0	0	1	1	0	0	5	5	2	2
167	5	4	47	3	1	2	0	0	0	0	0	0	0	0	0	2	2	6	6	4	4	0	0	1	1	0	0	0	0	0	0	5	5	2	2
168	5	3	31	5	4	2	0	0	0	0	0	0	0	0	0	6	6	6	6	0	0	0	0	0	0	0	0	0	0	0	0	2	2	2	2
169	5	2	25	5	1	1	0	0	0	0	0	0	0	0	0	2	6	6	6	6	0	0	0	1	0	0	0	1	0	0	0	2	6	2	2
170	9	5	30	3	1	3	0	0	0	0	0	0	0	0	0	2	2	6	6	3	3	0	0	1	1	0	0	0	0	0	0	5	5	2	2
171	9	4	36	5	1	4	1	0	0	0	0	1	1	0	0	2	2	6	6	6	6	0	0	1	1	0	0	0	0	0	0	6	6	2	2
172	9	4	47	4	1	2	1	0	0	0	0	0	0	0	0	2	2	8	6	4	4	0	0	1	1	0	0	1	1	0	0	5	5	2	2
173	9	6	46	2	4	5	1	0	0	0	0	0	0	0	0	8	10	8	6	0	0	0	0	0	0	0	0	0	0	0	0	3	2	2	2
174	5	4	34	5	1	2	0	0	0	0	0	0	0	0	0	8	12	8	6	0	0	0	0	0	0	0	0	0	0	0	0	3	2	2	2
175	5	2	27	4	1	1	0	0	0	0	0	0	0	0	0	2	2	6	6	6	6	0	0	1	1	0	0	1	1	0	0	6	6	2	2
176	5	3	27	4	3	2	1	0	0	0	0	0	0	0	0	2	2	6	6	6	6	0	0	1	1	0	0	1	1	0	0	6	6	2	2
177	8	7	47	5	4	4	0	0	0	0	0	0	0	0	0	2	2	12	12	6	6	0	0	1	1	0	0	1	1	0	0	6	6	3	3
178	8	2	29	6	4	1	1	1	1	0	0	0	0	0	0	2	2	2	2	6	6	2	2	1	1	1	1	2	2	1	1	6	6	5	5
179	8	4	26	3	1	1	0	0	0	0	0	0	0	0	0	2	2	12	12	4	4	0	0	1	1	0	0	1	1	0	0	5	5	3	3
180	8	2	22	4	1	0	0	0	0	0	0	0	0	0	0	2	2	6	6	6	6	0	0	1	1	0	0	1	1	0	0	6	6	2	2
181	10	3	28	4	1	1	0	0	0	0	0	1	1	0	0	2	2	6	6	2	2	0	0	0	0	0	0	1	1	0	0	5	5	2	2
182	5	3	32	3	1	1	0	0	0	0	0	0	0	0	0	2	2	13	6	6	6	0	0	1	1	0	0	1	1	0	0	6	6	2	2
183	4	5	26	4	1	3	0	0	0	0	0	0	0	0	0	2	2	2	2	2	2	2	2	0	0	0	0	1	1	1	1	5	5	5	5
184	5	4	31	4	1	2	0	0	0	0	0	0	0	0	0	2	12	6	6	6	0	0	0	1	0	0	0	1	0	0	0	3	6	2	2
185	8	1	32	5	3	0	1	1	1	0	0	0	0	0	0	2	2	6	6	1	1	0	0	0	0	0	0	2	2	0	0	4	4	2	2
186	3	4	34	2	1	2	1	0	0	0	0	0	0	0	0	2	12	8	6	6	0	0	0	1	0	0	0	1	0	0	0	3	6	2	2
187	8	5	31	4	1	3	1	0	0	0	0	0	0	0	0	2	2	6	6	6	6	0	0	1	1	0	0	1	1	0	0	6	6	2	2
188	8	3	38	1	4	2	1	1	1	0	0	0	0	0	0	2	2	6	6	6	6	0	0	1	1	0	0	2	2	0	0	6	6	2	2
189	9	5	50	5	1	3	0	0	0	0	0	0	0	0	0	2	2	2	2	4	4	4	4	1	1	1	1	1	1	1	1	5	5	5	5
190	9	4	43	3	4	3	1	0	0	0	0	0	0	0	0	7	7	13	13	6	6	0	0	1	1	0	0	1	1	0	0	6	6	2	2
191	9	3	26	5	1	1	0	0	0	0	0	0	0	0	0	8	6	8	6	0	0	0	0	0	0	0	0	0	0	0	0	2	2	2	2
192	2	3	24	2	1	0	0	0	0	0	0	0	0	0	0	2	2	7	7	6	6	1	1	1	1	0	0	1	1	0	0	6	6	4	4
193	2	1	25	5	4	0	1	0	0	0	0	1	1	1	1	2	2	2	2	5	5	5	5	0	0	0	0	1	1	1	1	5	5	5	5
194	2	1	30	4	1	3	0	0	0	0	0	1	1	1	1	2	2	3	3	6	6	2	2	1	1	0	0	1	1	0	0	6	6	5	5
195	2	1	22	3	4	1	1	0	0	0	0	0	0	0	0	6	6	6	6	0	0	0	0	0	0	0	0	0	0	0	0	2	2	2	2
196	11	5	33	3	1	9999	1	0	0	0	0	0	0	0	0	2	6	2	6	1	0	1	0	0	0	0	0	1	0	1	0	2	4	2	4
197	11	2	30	5	1	0	0	0	0	0	0	0	0	0	0	1	1	1	1	0	0	0	0	0	0	0	0	0	0	0	0	1	1	1	1
198	8	2	24	4	1	0	1	0	0	0	0	0	0	0	0	2	2	2	2	6	6	4	4	1	1	1	1	1	1	1	1	6	6	5	5
199	8	1	42	2	4	0	0	0	0	0	0	0	0	0	0	2	2	6	6	6	6	0	0	1	1	0	0	1	1	0	0	6	6	2	2
200	8	3	28	5	1	1	0	0	0	0	0	0	0	0	0	2	2	10	10	6	6	2	2	1	1	1	1	1	1	1	1	6	6	5	5
201	10	4	25	5	1	2	0	0	0	0	0	1	1	1	1	2	2	2	2	3	3	3	3	0	0	0	0	1	1	1	1	5	5	5	5
202	10	2	25	4	4	1	1	1	1	0	0	0	0	1	1	2	2	2	2	6	6	3	3	1	1	0	0	2	2	1	1	6	6	5	5
203	10	4	28	5	4	2	0	0	0	0	0	0	0	0	0	6	6	13	6	0	0	0	0	0	0	0	0	0	0	0	0	2	2	2	2
204	5	2	29	3	3	1	1	0	0	0	0	0	0	0	0	2	2	6	6	6	6	0	0	1	1	0	0	1	1	0	0	6	6	2	2
205	5	3	26	3	2	2	1	0	0	0	0	1	1	1	1	2	2	2	2	4	4	4	4	0	0	0	0	1	1	1	1	5	5	5	5
206	5	3	27	2	3	2	1	0	0	0	0	0	0	0	0	8	6	8	6	0	0	0	0	0	0	0	0	0	0	0	0	2	2	2	2
207	9	6	18	5	4	0	0	0	0	0	0	1	1	1	1	2	2	2	2	2	2	2	2	0	0	0	0	0	0	0	0	5	5	5	5
208	11	1	25	5	4	0	0	1	1	0	0	0	0	0	0	1	1	2	2	1	1	2	2	1	1	1	1	2	2	1	1	4	4	5	5
209	11	8	21	5	4	0	0	0	0	0	0	0	0	0	0	2	6	6	6	6	0	0	0	1	0	0	0	1	0	0	0	2	6	2	2
210	7	1	32	4	4	3	1	0	0	0	0	0	0	0	0	2	2	6	6	6	6	0	0	1	1	0	0	1	1	0	0	6	6	2	2
211	7	5	28	2	1	3	1	0	0	0	0	0	0	0	0	2	2	6	6	6	6	0	0	1	1	0	0	1	1	0	0	6	6	2	2
212	7	10	38	5	1	5	1	0	0	0	0	1	1	1	1	2	2	2	2	2	2	2	2	0	0	0	0	1	1	1	1	5	5	5	5
213	7	1	33	3	4	0	1	0	0	0	0	1	1	1	1	2	2	2	2	2	2	2	2	0	0	0	0	1	1	1	1	5	5	5	5
214	4	3	22	4	1	1	0	0	0	0	0	0	0	0	0	2	6	8	6	2	0	0	0	1	0	0	0	1	0	0	0	2	5	2	2
215	4	2	36	3	3	2	1	0	0	0	0	0	0	0	0	2	2	2	6	4	4	4	0	1	1	1	0	1	1	1	0	5	5	2	5
216	4	5	29	3	1	3	1	0	0	0	0	0	0	0	0	2	2	2	2	2	2	2	2	1	1	1	1	1	1	1	1	5	5	5	5
217	4	3	24	5	3	0	0	0	0	0	0	0	0	0	0	2	2	2	6	5	5	5	0	0	0	0	0	1	1	1	0	5	5	2	5
218	1	6	34	4	1	3	0	0	0	0	0	1	1	1	1	2	2	2	2	3	3	3	3	0	0	0	0	1	1	1	1	5	5	5	5
219	1	6	30	3	1	4	0	0	0	0	0	0	0	0	0	2	6	13	6	6	0	0	0	1	0	0	0	1	0	0	0	2	6	2	2
220	1	5	34	4	1	2	1	0	0	0	0	1	1	1	0	2	2	2	6	3	3	3	0	0	0	0	0	1	1	1	0	5	5	2	5
221	3	8	30	2	1	9999	0	0	0	0	0	0	0	0	0	2	6	8	6	6	0	0	0	1	0	0	0	1	0	0	0	2	6	2	2
222	6	3	31	3	1	1	0	0	0	0	0	0	0	0	0	9	6	9	6	0	0	0	0	0	0	0	0	1	0	0	0	2	3	2	3
223	6	4	23	4	4	9999	0	0	0	0	0	0	0	0	0	9	10	10	10	0	0	0	0	0	0	0	0	1	1	1	1	3	3	3	3
224	6	2	33	5	1	0	0	0	0	0	0	0	0	0	0	2	6	8	6	6	0	0	0	1	0	0	0	1	0	0	0	2	6	2	2
225	6	6	42	2	1	4	0	0	0	0	0	1	1	1	1	1	1	1	1	2	2	2	2	0	0	0	0	1	1	1	1	5	5	5	5
226	6	4	37	3	4	3	0	0	0	0	0	0	0	0	0	2	6	8	6	6	0	0	0	1	0	0	0	1	0	0	0	2	6	2	2
227	3	7	42	3	9999	4	1	0	0	0	0	0	0	0	0	2	10	13	6	6	0	0	0	1	0	0	0	1	0	0	0	3	6	2	2
228	3	2	22	2	3	1	1	1	1	0	0	0	0	0	0	1	1	8	6	1	1	0	0	0	0	0	0	2	2	0	0	4	4	2	2
229	3	3	25	3	1	1	1	0	0	0	0	0	0	0	0	2	6	8	6	6	0	0	0	1	0	0	0	1	0	0	0	2	6	2	2
230	1	5	34	3	4	3	1	0	0	0	0	1	1	1	0	2	2	2	6	2	2	2	0	0	0	0	0	1	1	1	0	5	5	2	5
231	1	7	43	4	4	6	1	0	0	0	0	1	1	1	1	2	2	2	2	3	3	3	3	0	0	0	0	1	1	1	1	5	5	5	5
232	1	3	32	5	1	2	1	0	0	0	0	1	1	1	1	2	2	2	2	3	3	3	3	0	0	0	0	1	1	1	1	5	5	5	5
233	1	2	28	5	1	0	1	1	1	0	0	0	0	1	1	1	1	2	2	4	4	2	2	0	0	0	0	2	2	1	1	5	5	5	5
234	9	6	39	6	1	4	0	0	0	0	0	1	1	0	0	2	2	6	6	2	2	0	0	1	1	0	0	0	0	0	0	5	5	2	2
235	9	8	48	6	1	5	0	0	0	0	0	0	0	0	0	6	6	6	6	0	0	0	0	0	0	0	0	0	0	0	0	2	2	2	2
236	9	3	25	5	1	1	0	0	0	0	0	1	1	1	1	2	2	2	2	2	2	2	2	0	0	0	0	0	0	0	0	5	5	5	5
237	9	2	21	4	1	0	0	0	0	0	0	1	1	0	0	2	2	6	6	3	3	0	0	1	1	0	0	0	0	0	0	5	5	2	2
238	1	7	35	3	1	9999	0	0	0	0	0	0	0	0	0	2	6	8	6	6	0	0	0	1	0	0	0	1	0	0	0	2	6	2	2
239	1	6	33	4	1	4	1	0	0	0	0	0	0	0	0	2	6	8	6	6	0	0	0	1	0	0	0	1	0	0	0	2	6	2	2
240	1	5	33	5	1	0	0	0	0	0	0	1	1	1	0	2	2	2	6	2	2	2	0	0	0	0	0	1	1	1	0	5	5	2	5
241	1	3	32	5	4	2	1	1	1	0	0	0	0	1	0	2	2	2	6	1	1	3	0	0	0	0	0	2	2	1	0	4	4	2	5
242	1	8	42	6	1	4	0	0	0	0	0	0	0	0	0	2	6	8	6	6	0	0	0	1	0	0	0	1	0	0	0	2	6	2	2
243	1	4	32	4	1	9999	0	0	0	0	0	0	0	0	0	2	6	6	6	6	0	0	0	1	0	0	0	1	0	0	0	2	6	2	2
244	9	5	29	4	1	2	0	0	0	0	0	0	0	0	0	8	10	8	10	0	0	0	0	0	0	0	0	0	0	0	0	3	2	3	2
245	9	9	52	6	1	6	0	0	0	0	0	1	1	0	0	2	2	6	6	2	2	0	0	1	1	0	0	0	0	0	0	5	5	2	2
246	9	4	52	4	4	3	1	0	0	0	0	0	0	0	0	6	6	6	6	0	0	0	0	0	0	0	0	0	0	0	0	2	2	2	2
247	9	1	66	2	4	6	0	0	0	0	0	0	0	0	0	8	6	8	6	0	0	0	0	0	0	0	0	0	0	0	0	2	2	2	2
248	2	8	42	3	1	9999	1	0	0	0	0	0	1	0	0	2	2	6	6	5	5	0	0	0	0	0	0	1	1	0	0	5	5	2	2
249	9	6	33	5	4	1	1	0	0	0	0	1	1	0	0	2	2	13	13	2	2	0	0	0	0	0	0	1	1	0	0	5	5	2	2
250	11	1	55	3	4	2	0	0	0	0	0	0	0	0	0	1	6	8	6	6	0	0	0	1	0	0	0	1	0	0	0	2	6	2	2
251	11	2	27	2	1	0	0	0	0	0	0	0	0	0	0	2	6	4	6	6	0	1	0	1	0	0	0	1	0	1	0	2	6	2	4
252	11	8	33	2	1	3	0	0	0	0	0	0	0	0	0	2	10	8	6	6	0	0	0	1	0	0	0	1	1	0	0	3	6	2	2
253	11	2	42	3	4	3	0	0	0	0	0	1	1	1	0	2	2	2	6	1	1	1	0	0	0	0	0	1	1	1	0	4	4	2	4
254	11	6	38	4	1	4	0	1	1	0	0	0	0	0	0	2	2	2	2	6	6	2	2	1	1	0	0	2	2	1	1	6	6	5	5
255	11	3	31	5	4	2	0	1	1	0	0	0	0	0	0	2	2	2	6	6	6	6	0	1	1	0	0	2	2	1	0	6	6	2	6
256	11	5	34	3	1	3	0	0	0	0	0	0	0	0	0	2	6	8	6	6	0	0	0	1	0	0	0	1	0	0	0	2	6	2	2
257	11	4	36	4	4	3	1	0	0	0	0	0	0	0	0	1	1	8	6	6	6	0	0	1	1	0	0	1	1	0	0	6	6	2	2
258	11	3	28	5	1	1	0	0	0	0	0	0	0	0	0	1	1	1	1	0	0	0	0	0	0	0	0	0	0	0	0	1	1	1	1
259	1	0	30	2	4	2	1	1	1	0	0	0	0	0	0	2	2	6	6	1	1	0	0	0	0	0	0	2	2	0	0	4	4	2	2
260	8	5	31	5	1	3	0	0	0	0	0	1	1	1	1	2	2	2	2	4	4	4	4	0	0	0	0	1	1	1	1	5	5	5	5
261	8	7	38	3	4	5	0	0	0	0	0	0	0	0	0	2	2	9	9	6	6	0	0	1	1	0	0	1	1	1	1	6	6	3	3
262	5	3	30	4	4	2	1	0	0	0	0	0	0	0	0	2	6	13	6	6	0	0	0	1	0	0	0	1	0	0	0	2	6	2	2
263	5	5	30	3	1	2	0	0	0	0	0	0	0	0	0	2	6	13	6	6	0	0	0	1	0	0	0	1	0	0	0	2	6	2	2
264	5	7	34	4	1	4	1	0	0	0	0	0	0	0	0	2	6	13	6	6	0	0	0	1	0	0	0	1	0	0	0	2	6	2	2
265	3	5	35	5	1	3	1	0	0	0	0	0	0	0	0	2	9	8	6	6	0	0	0	1	0	0	0	1	0	0	0	3	6	2	2
266	3	4	29	2	1	2	0	0	0	0	0	1	1	1	1	2	2	2	2	4	4	4	4	0	0	0	0	1	1	1	1	5	5	5	5
267	3	5	29	1	1	3	0	0	0	0	0	0	0	0	0	2	10	13	6	6	0	0	0	1	0	0	0	1	0	0	0	3	6	2	2
268	3	1	33	3	3	9999	0	1	1	0	0	0	0	0	0	2	2	13	6	9999	9999	0	0	1	1	0	0	2	2	0	0	5	5	2	2
269	3	3	26	2	4	2	1	1	1	0	0	0	0	0	0	1	1	8	6	1	1	0	0	0	0	0	0	2	2	0	0	4	4	2	2
270	3	1	25	5	1	1	0	0	0	0	0	0	0	0	0	2	2	8	6	6	6	0	0	1	1	0	0	1	1	0	0	6	6	2	2
271	3	5	9999	2	1	3	0	0	0	0	0	0	0	0	0	2	10	8	6	6	0	0	0	1	0	0	0	1	0	0	0	3	6	2	2
272	3	4	30	5	1	3	0	0	0	0	0	0	0	0	0	2	6	9	6	6	0	0	0	1	0	0	0	1	0	0	0	2	6	2	3
273	3	3	21	2	1	1	1	0	0	0	0	0	0	0	0	2	9	13	6	6	0	0	0	1	0	0	0	1	1	0	0	3	6	2	2
274	6	7	44	5	1	5	1	0	0	0	0	0	0	0	0	8	6	8	6	0	0	0	0	0	0	0	0	0	0	0	0	2	2	2	2
275	6	6	29	5	1	4	0	0	0	0	0	0	0	0	0	6	6	6	6	0	0	0	0	0	0	0	0	0	0	0	0	2	2	2	2
276	6	2	22	4	1	0	0	0	0	0	0	0	0	0	0	8	10	8	10	0	0	0	0	0	0	0	0	0	0	0	0	3	2	3	2
277	6	3	27	6	4	2	1	0	0	0	0	0	0	0	0	8	6	8	6	0	0	0	0	0	0	0	0	0	0	0	0	2	2	2	2
278	3	3	27	2	1	1	0	0	0	0	0	0	0	0	0	2	10	13	6	6	0	0	0	1	0	0	0	1	1	0	0	3	6	2	2
279	1	7	43	3	0	5	1	0	0	0	0	0	0	0	0	2	6	6	6	5	0	0	0	0	0	0	0	1	0	0	0	2	5	2	2
280	1	2	32	5	4	0	1	0	0	0	0	1	1	1	0	2	2	2	6	2	2	2	0	0	0	0	0	1	1	1	0	5	5	2	5
281	1	5	33	3	1	3	1	0	0	0	0	0	0	0	0	2	6	13	6	6	0	0	0	1	0	0	0	1	0	0	0	2	6	2	2
282	1	1	34	5	4	2	1	0	0	0	0	0	0	0	0	2	10	13	6	6	0	0	0	1	0	0	0	1	0	0	0	3	6	2	2
283	1	3	32	3	1	1	1	1	1	0	0	0	0	1	1	1	1	2	2	1	1	2	2	0	0	0	0	2	2	1	1	4	4	5	5
284	1	4	30	5	1	2	1	0	0	0	0	1	1	1	1	2	2	2	2	2	2	2	2	0	0	0	0	1	1	1	1	5	5	5	5
285	1	7	35	5	1	4	0	0	0	0	0	1	1	1	1	2	2	2	2	2	2	2	2	0	0	0	0	1	1	1	1	5	5	5	5
286	1	1	34	3	4	2	1	0	0	0	0	1	1	1	0	2	2	2	6	4	4	4	0	0	0	0	0	1	1	1	0	5	5	2	5
287	1	2	30	3	1	0	1	0	0	0	0	0	0	0	0	2	10	13	6	6	0	0	0	1	0	0	0	1	1	0	0	3	6	2	2
288	1	5	33	2	4	3	1	0	0	0	0	0	0	0	0	2	6	13	6	6	0	0	0	1	0	0	0	1	0	0	0	2	6	2	2
289	1	6	35	2	4	4	1	0	0	0	0	0	0	0	0	2	6	6	6	6	0	0	0	1	0	0	0	1	0	0	0	2	6	2	2
290	3	3	32	2	3	2	0	0	0	0	0	0	0	0	0	2	6	6	6	6	0	0	0	1	0	0	0	1	0	0	0	2	6	2	2
291	1	2	33	3	4	1	1	1	1	0	0	0	0	0	0	2	2	13	6	2	2	0	0	0	0	0	0	2	2	0	0	5	5	2	2
292	1	3	20	3	1	1	0	0	0	0	0	1	1	1	1	2	2	2	2	6	6	6	6	1	1	1	1	0	0	0	0	6	6	6	6
293	1	5	27	3	1	2	1	0	0	0	0	0	0	0	0	2	6	6	6	6	0	0	0	1	0	0	0	1	0	0	0	2	6	2	2
294	1	3	33	3	1	2	1	0	0	0	0	1	1	1	0	2	2	2	6	4	4	4	0	0	0	0	0	1	1	1	0	5	5	2	5
295	3	6	33	2	1	3	1	0	0	0	0	0	0	0	0	2	6	8	6	6	0	0	0	1	0	0	0	1	0	0	0	2	6	2	2
296	1	4	30	4	4	9999	1	0	0	0	0	0	0	0	0	2	6	6	6	6	0	0	0	1	0	0	0	1	0	0	0	2	6	2	2
297	1	7	30	4	1	4	1	0	0	0	0	1	1	1	0	2	2	2	6	3	3	3	0	0	0	0	0	1	1	1	0	5	5	2	5
298	1	4	48	2	4	6	1	0	0	0	0	0	0	0	0	2	6	8	6	6	0	0	0	1	0	0	0	1	0	0	0	2	6	2	2
299	1	10	34	3	1	7	0	0	0	0	0	1	1	1	1	2	2	2	2	2	2	2	2	0	0	0	0	1	1	1	1	5	5	5	5
300	1	6	30	3	1	2	0	0	0	0	0	0	0	0	0	2	6	8	6	6	0	0	0	1	0	0	0	1	0	0	0	2	6	2	2
301	3	3	36	2	3	9999	1	1	1	0	0	0	0	0	0	1	1	13	6	1	1	0	0	0	0	0	0	2	2	0	0	4	4	2	2
302	3	5	30	1	3	4	0	0	0	0	0	0	0	0	0	2	6	8	6	6	0	0	0	1	0	0	0	1	0	0	0	2	6	2	2
303	4	5	36	5	1	3	1	0	0	0	0	0	0	0	0	2	2	2	6	6	6	6	0	1	1	1	0	1	1	1	0	6	6	2	6
304	4	5	32	3	4	2	1	0	0	0	0	0	0	0	0	2	6	2	6	4	0	4	0	0	0	0	0	1	0	1	0	2	5	2	5
305	4	1	30	3	4	3	1	0	0	0	0	0	0	0	0	2	2	2	2	2	2	2	2	0	0	0	0	1	1	1	1	5	5	5	5
306	4	3	45	5	4	5	1	0	0	0	0	0	0	0	0	2	2	2	2	2	2	2	2	0	0	0	0	1	1	1	1	5	5	5	5
307	4	8	50	5	1	6	0	0	0	0	0	0	0	0	0	2	2	2	2	2	2	2	2	1	1	1	1	1	1	1	1	5	5	5	5
308	4	4	21	5	4	1	1	0	0	0	0	1	1	1	1	2	2	2	2	2	2	2	2	0	0	0	0	1	1	1	1	5	5	5	5
309	4	3	18	4	3	0	0	0	0	0	0	0	0	0	0	2	2	2	6	2	2	2	0	0	0	0	0	1	1	1	0	5	5	2	5
310	4	1	38	5	4	2	1	1	1	0	0	0	0	0	0	1	1	2	2	1	1	2	2	0	0	0	0	2	2	1	1	4	4	5	5
311	4	2	27	2	4	0	0	0	0	0	0	0	0	0	0	2	2	2	2	3	3	3	3	0	0	0	0	1	1	1	1	5	5	5	5
312	4	4	20	4	1	1	0	0	0	0	0	0	0	0	0	2	2	2	2	6	6	6	6	1	1	1	1	1	1	1	1	6	6	6	6
313	3	4	38	2	1	2	0	0	0	0	0	0	0	0	0	2	2	8	6	1	1	0	0	1	1	0	0	1	1	0	0	4	4	2	2
314	2	6	28	4	1	9999	0	0	0	0	0	1	1	1	1	2	2	2	2	4	4	4	4	0	0	0	0	1	1	1	1	5	5	5	5
315	11	1	28	6	3	9999	1	1	1	0	0	0	0	0	0	1	1	2	6	1	1	2	0	0	0	0	0	2	2	1	0	4	4	2	5
316	11	5	57	1	4	4	0	0	0	0	0	1	0	0	0	4	6	4	6	2	0	2	0	0	0	0	0	1	0	1	0	2	5	2	5
317	11	4	38	4	4	3	1	1	1	0	0	0	0	0	0	1	1	2	6	1	1	1	0	0	0	0	0	2	2	1	0	4	4	2	4
318	11	5	45	1	1	3	0	0	0	0	0	1	1	1	0	2	2	2	6	2	2	2	0	0	0	0	0	1	1	1	0	5	5	2	5
319	11	2	33	2	1	0	0	0	0	0	0	0	0	0	0	8	6	8	6	0	0	0	0	0	0	0	0	0	0	0	0	2	2	2	2
320	11	2	38	3	1	1	1	0	0	0	0	0	0	0	0	2	2	8	6	6	6	0	0	1	1	0	0	1	1	0	0	6	6	2	2
321	11	4	27	4	1	2	0	1	1	0	0	0	0	1	1	2	2	2	2	6	6	3	3	1	1	0	0	2	2	1	1	6	6	5	5
322	11	3	26	5	1	1	1	1	1	0	0	0	0	0	0	1	1	2	13	2	2	2	0	0	0	0	0	2	2	1	0	5	5	2	5
323	11	1	25	5	4	0	1	1	1	0	0	0	0	0	0	1	1	2	2	1	1	2	2	0	0	0	0	2	2	1	1	4	4	5	5
324	11	4	33	2	1	2	0	0	0	0	0	0	0	0	0	2	6	8	6	6	0	0	0	1	0	0	0	1	0	0	0	2	6	2	2
325	2	5	33	5	1	3	0	0	0	0	0	1	1	1	1	1	1	1	1	3	3	3	3	0	0	0	0	1	1	1	1	5	5	5	5
326	2	6	22	5	4	0	1	0	0	0	0	1	1	1	0	2	2	2	6	5	5	5	0	0	0	0	0	1	1	1	0	5	5	2	5
327	2	6	28	4	1	3	0	0	0	0	0	1	0	1	0	1	9	1	9	3	0	3	0	0	0	0	0	0	0	0	0	3	5	3	5
328	2	7	20	5	4	1	1	0	0	0	0	0	0	0	0	2	2	2	6	6	6	6	0	0	0	0	0	1	1	1	0	6	6	2	6
329	2	6	30	2	1	9999	0	0	0	0	0	1	0	1	0	2	6	2	6	3	0	3	0	0	0	0	0	1	0	1	0	2	5	2	5
330	2	4	28	3	4	2	1	0	0	0	0	1	1	0	0	2	2	6	6	3	3	0	0	0	0	0	0	1	1	0	0	5	5	2	2
331	2	8	22	2	2	4	1	0	0	0	0	1	1	0	0	2	2	6	6	5	5	0	0	0	0	0	0	1	1	0	0	5	5	2	2
332	2	5	18	5	4	0	0	0	0	0	0	1	1	1	0	1	1	1	6	5	5	5	0	0	0	0	0	1	1	1	0	5	5	2	5
333	2	8	40	5	1	5	0	0	0	0	0	0	0	0	0	2	2	9	9	6	6	0	0	1	1	0	0	1	1	0	0	6	6	3	3
334	9	2	28	5	4	1	1	0	0	0	0	0	0	0	0	7	7	8	6	4	4	0	0	1	1	0	0	1	1	0	0	5	5	2	2
335	3	5	28	4	1	3	0	0	0	0	0	0	0	0	0	2	12	8	6	6	0	0	0	1	0	0	0	1	0	0	0	3	6	2	2
336	3	1	30	2	4	0	1	0	0	0	0	0	0	0	0	2	6	8	6	6	0	0	0	1	0	0	0	1	0	0	0	2	6	2	2
337	3	3	32	5	1	1	1	1	1	0	0	0	0	1	1	1	1	2	2	2	2	2	2	0	0	0	0	2	2	1	1	5	5	5	5
338	3	1	26	2	3	2	1	1	1	0	0	0	0	0	0	1	1	8	6	1	1	0	0	0	0	0	0	2	2	0	0	4	4	2	2
339	3	5	27	4	1	3	0	0	0	0	0	0	0	0	0	2	10	8	6	6	0	0	0	1	0	0	0	1	1	0	0	3	6	2	2
340	3	7	38	4	1	5	9999	0	0	0	0	0	0	0	0	2	12	8	6	6	0	0	0	1	0	0	0	1	0	0	0	3	6	2	2
341	3	6	48	5	4	4	0	0	0	0	0	0	0	0	0	2	12	8	6	6	0	0	0	1	0	0	0	1	1	0	0	3	6	2	2
342	3	3	20	2	4	0	0	0	0	0	0	0	0	0	0	2	10	13	6	9999	0	0	0	1	0	0	0	1	0	0	0	3	4	2	2
343	3	2	22	2	1	0	0	0	0	0	0	0	0	0	0	2	12	8	6	6	0	0	0	1	0	0	0	1	0	0	0	3	6	2	2
344	3	2	20	2	2	0	0	0	0	0	0	0	0	0	0	2	12	8	6	6	0	0	0	1	0	0	0	1	1	0	0	3	6	2	2
345	3	2	25	5	3	1	1	0	0	0	0	0	0	0	0	2	10	8	6	6	0	0	0	1	0	0	0	1	1	0	0	3	6	2	2
346	3	4	23	5	1	1	0	0	0	0	0	0	0	0	0	2	10	6	6	6	0	0	0	1	0	0	0	1	1	0	0	3	6	2	2
347	3	3	27	3	1	1	0	0	0	0	0	0	0	0	0	2	12	13	6	6	0	0	0	1	0	0	0	1	1	0	0	3	6	2	2
348	3	4	40	2	3	3	0	0	0	0	0	0	0	0	0	2	6	8	6	6	0	0	0	1	0	0	0	1	0	0	0	2	6	2	2
349	9	5	42	5	1	9999	0	0	0	0	0	0	0	0	0	8	6	8	6	0	0	0	0	0	0	0	0	0	0	0	0	2	2	2	2
350	9	2	32	5	1	0	0	0	0	0	0	0	0	0	0	3	3	6	6	5	5	0	0	1	1	0	0	0	0	0	0	5	5	2	2
351	9	6	42	5	1	3	0	0	0	0	0	1	1	0	0	2	2	6	6	3	3	0	0	1	1	0	0	0	0	0	0	5	5	2	2
352	9	4	31	4	1	2	0	0	0	0	0	0	0	0	0	6	6	8	6	0	0	0	0	0	0	0	0	0	0	0	0	2	2	2	2
353	9	2	28	5	4	1	1	0	0	0	0	0	0	0	0	6	6	6	6	0	0	0	0	0	0	0	0	0	0	0	0	2	2	2	2
354	9	7	45	2	1	5	0	0	0	0	0	0	0	0	0	2	2	6	6	4	4	0	0	1	1	0	0	1	1	0	0	5	5	2	2
355	9	1	48	4	4	0	1	0	0	0	0	0	0	0	0	8	6	8	6	0	0	0	0	0	0	0	0	0	0	0	0	2	2	2	2
356	9	4	37	4	4	3	1	0	0	0	0	0	0	0	0	8	6	8	6	0	0	0	0	0	0	0	0	0	0	0	0	2	2	2	2
357	9	4	29	5	4	2	1	0	0	0	0	0	0	0	0	2	2	6	6	5	5	0	0	0	0	0	0	0	0	0	0	5	5	2	2
358	9	6	32	2	4	9999	1	0	0	0	0	0	0	0	0	6	6	6	6	0	0	0	0	0	0	0	0	0	0	0	0	2	2	2	2
359	9	5	36	2	1	9999	0	0	0	0	0	0	0	0	0	6	6	6	6	0	0	0	0	0	0	0	0	0	0	0	0	2	2	2	2
360	10	4	26	5	1	2	0	0	0	0	0	1	1	1	1	2	2	2	2	2	2	2	2	0	0	0	0	1	1	1	1	5	5	5	5
361	10	5	27	5	1	3	0	0	0	0	0	1	1	1	1	2	2	2	2	2	2	2	2	0	0	0	0	1	1	1	1	5	5	5	5
362	10	6	29	5	1	4	0	0	0	0	0	1	1	1	1	2	2	2	2	2	2	2	2	0	0	0	0	1	1	1	1	5	5	5	5
363	10	4	26	5	1	2	0	0	0	0	0	1	1	1	1	2	2	2	2	2	2	2	2	0	0	0	0	1	1	1	1	5	5	5	5
364	10	6	36	4	1	4	0	0	0	0	0	0	0	0	0	2	2	13	6	4	4	0	0	1	1	0	0	1	1	0	0	5	5	2	2
365	10	1	23	5	4	0	0	0	0	0	0	0	0	0	0	6	6	6	6	0	0	0	0	0	0	0	0	0	0	0	0	2	2	2	2
366	10	4	29	5	1	2	0	0	0	0	0	1	1	1	1	2	2	2	2	2	2	2	2	0	0	0	0	1	1	1	1	5	5	5	5
367	10	2	21	5	4	1	1	1	1	0	0	0	0	0	0	2	2	13	6	6	6	0	0	1	1	0	0	2	2	0	0	6	6	2	2
368	10	1	26	5	4	0	0	0	0	0	0	0	0	0	0	6	6	13	6	0	0	0	0	0	0	0	0	0	0	0	0	2	2	2	2
369	9	7	32	5	1	3	0	0	0	0	0	0	0	0	0	2	2	6	6	4	4	0	0	1	1	0	0	1	1	0	0	5	5	2	2
370	9	4	34	3	4	3	1	0	0	0	0	1	1	1	1	3	3	3	3	4	4	4	4	1	1	1	1	0	0	0	0	5	5	5	5
371	8	4	30	5	9999	2	9999	0	0	0	0	0	0	0	0	2	2	2	2	6	6	6	6	1	1	1	1	1	1	1	1	6	6	6	6
372	8	8	42	5	1	6	0	0	0	0	0	0	0	0	0	2	2	12	12	6	6	0	0	1	1	0	0	1	1	0	0	6	6	3	3
373	8	4	33	2	9999	2	0	0	0	0	0	0	0	0	0	2	2	12	12	6	6	0	0	1	1	0	0	1	1	0	0	6	6	3	3
374	8	1	37	2	4	0	1	1	1	0	0	0	0	0	0	2	2	6	6	1	1	0	0	0	0	0	0	2	2	0	0	4	4	2	2
375	8	5	29	3	1	3	0	0	0	0	0	0	0	0	0	2	2	8	12	6	6	0	0	1	1	0	0	1	1	0	1	6	6	3	2
376	8	3	27	4	1	1	0	0	0	0	0	0	0	0	0	2	12	2	6	1	0	1	0	1	0	1	0	1	1	1	0	3	4	2	4
377	8	5	31	5	1	3	1	0	0	0	0	0	0	0	0	2	2	8	12	6	6	0	0	1	1	0	0	1	1	0	0	6	6	3	2
378	8	4	39	2	4	3	1	1	1	0	0	0	0	0	0	1	1	2	6	1	1	1	0	0	0	1	0	2	2	1	0	4	4	2	4
379	8	1	33	2	4	0	1	1	1	0	0	0	0	0	0	2	2	6	6	6	6	0	0	1	1	0	0	2	2	0	0	6	6	2	2
380	8	5	27	4	1	2	0	0	0	0	0	0	0	0	0	2	2	2	2	6	6	6	6	1	1	1	1	1	1	1	1	6	6	6	6
381	8	3	32	4	3	2	1	0	0	0	0	0	0	0	0	2	2	6	6	3	3	0	0	1	1	0	0	1	1	0	0	5	5	2	2
382	8	2	23	3	4	1	1	0	0	0	0	0	0	0	0	2	2	6	6	3	3	0	0	1	1	0	0	1	1	0	0	5	5	2	2
383	8	3	29	4	1	1	0	0	0	0	0	0	0	0	0	7	7	6	6	6	6	0	0	1	1	0	0	1	1	0	0	6	6	2	2
384	4	6	54	1	1	4	0	0	0	0	0	0	0	0	0	2	2	2	6	3	3	3	0	0	0	0	0	1	1	1	0	5	5	2	5
385	4	4	29	3	4	3	0	0	0	0	0	0	0	0	0	2	2	8	6	5	5	0	0	0	0	0	0	1	1	0	0	5	5	2	2
386	4	5	22	2	1	1	0	0	0	0	0	0	0	0	0	2	2	2	2	2	2	2	2	1	1	1	1	1	1	1	1	5	5	5	5
387	4	4	52	5	4	3	0	0	0	0	0	0	0	0	0	2	2	2	2	3	3	3	3	0	0	0	0	1	1	1	1	5	5	5	5
388	4	3	24	2	1	2	0	0	0	0	0	0	0	0	0	2	2	2	2	6	6	6	6	1	1	1	1	1	1	1	1	6	6	6	6
389	4	6	34	5	1	4	1	0	0	0	0	0	0	0	0	2	2	2	6	2	2	2	0	1	1	1	0	1	1	1	0	5	5	2	5
390	4	4	28	3	1	1	1	0	0	0	0	0	0	0	0	2	2	8	6	2	2	0	0	1	1	0	0	1	1	0	0	5	5	2	2
391	4	5	24	4	3	1	1	0	0	0	0	0	0	0	0	2	2	2	2	2	2	2	2	0	0	0	0	1	1	1	1	5	5	5	5
392	4	3	29	5	4	2	1	0	0	0	0	0	0	0	0	1	1	1	1	1	1	1	1	0	0	0	0	1	1	1	1	4	4	4	4
393	4	6	24	4	4	1	0	0	0	0	0	0	0	0	0	2	2	6	6	2	2	0	0	0	0	0	0	1	1	0	0	5	5	2	2
394	4	4	50	2	4	3	0	0	0	0	0	0	0	0	0	2	2	2	6	4	4	4	0	1	1	1	0	1	1	1	0	5	5	2	5
395	4	3	24	3	1	2	1	0	0	0	0	0	0	0	0	2	2	2	2	1	1	1	1	0	0	0	0	1	1	1	1	4	4	4	4
396	4	3	36	4	3	2	1	0	0	0	0	0	0	0	0	2	6	8	6	6	0	0	0	1	0	0	0	1	0	0	0	2	6	2	2
397	4	3	43	3	3	2	1	0	0	0	0	0	0	0	0	4	4	6	6	4	4	0	0	1	1	0	0	1	1	0	0	5	5	2	2
398	8	3	30	3	1	1	0	0	0	0	0	0	0	0	0	2	2	6	6	6	6	0	0	1	1	0	0	1	1	0	0	6	6	2	2
399	7	3	32	4	4	2	0	0	0	0	0	0	0	0	0	2	2	6	6	3	3	0	0	0	0	0	0	1	1	0	0	5	5	2	2
400	10	4	29	5	4	3	0	0	0	0	0	0	0	0	0	6	6	6	6	0	0	0	0	0	0	0	0	0	0	0	0	2	2	2	2
401	10	4	28	5	4	3	0	0	0	0	0	0	0	0	0	6	6	6	6	0	0	0	0	0	0	0	0	0	0	0	0	2	2	2	2
402	10	6	30	5	1	5	0	0	0	0	0	1	1	1	1	2	2	2	2	3	3	3	3	0	0	0	0	0	0	0	0	5	5	5	5
403	10	4	24	5	4	3	1	0	0	0	0	0	0	0	0	6	6	6	6	0	0	0	0	0	0	0	0	0	0	0	0	2	2	2	2
404	7	2	20	3	4	1	1	0	0	0	0	0	0	0	0	9	9	9	9	0	0	0	0	0	0	0	0	1	1	0	0	3	3	3	3
405	7	4	26	3	1	2	0	0	0	0	0	0	0	0	0	2	2	6	6	3	3	0	0	1	1	0	0	1	1	0	0	5	5	2	2
406	7	4	30	5	1	2	1	0	0	0	0	0	0	0	0	2	2	6	6	6	6	0	0	1	1	0	0	1	1	0	0	6	6	2	2
407	7	2	20	3	1	0	0	0	0	0	0	0	0	0	0	6	6	6	6	0	0	0	0	0	0	0	0	0	0	0	0	2	2	2	2
408	7	1	28	2	4	9999	1	0	0	0	0	0	0	0	0	6	6	6	6	0	0	0	0	0	0	0	0	0	0	0	0	2	2	2	2
409	10	2	29	3	4	1	1	0	0	0	0	0	0	0	0	8	6	8	6	0	0	0	0	0	0	0	0	0	0	0	0	2	2	2	2
410	10	1	22	4	4	0	1	1	1	0	0	0	0	0	0	1	1	13	6	1	1	0	0	0	0	0	0	2	2	0	0	4	4	2	2
411	5	4	32	3	1	3	1	0	0	0	0	0	0	0	0	2	6	8	6	6	0	0	0	1	0	0	0	1	0	0	0	2	6	2	2
412	5	4	30	5	4	2	0	0	0	0	0	0	0	0	0	2	6	8	6	6	0	0	0	1	0	0	0	1	0	0	0	2	6	2	2
413	5	5	28	4	1	1	1	0	0	0	0	0	0	0	0	2	6	8	6	6	0	0	0	1	0	0	0	1	0	0	0	2	6	2	2
414	5	7	33	4	1	4	0	0	0	0	0	0	0	0	0	2	6	6	6	6	0	0	0	1	0	0	0	1	0	0	0	2	6	2	2
415	10	5	35	3	1	3	0	0	0	0	0	0	0	0	0	6	6	13	6	0	0	0	0	0	0	0	0	0	0	0	0	2	2	2	2
416	10	4	28	5	2	2	0	0	0	0	0	0	0	0	0	6	6	6	6	0	0	0	0	0	0	0	0	0	0	0	0	2	2	2	2
417	10	12	40	3	4	4	0	0	0	0	0	0	0	0	0	8	6	8	6	0	0	0	0	0	0	0	0	0	0	0	0	2	2	2	2
418	10	1	25	5	4	0	0	0	0	0	0	0	0	0	0	6	6	6	6	0	0	0	0	0	0	0	0	0	0	0	0	2	2	2	2
419	3	3	21	4	1	1	0	0	0	0	0	0	0	0	0	2	6	8	6	6	0	0	0	1	0	0	0	1	0	0	0	2	6	2	2
420	3	1	22	2	3	0	1	0	0	0	0	0	0	0	0	2	6	8	6	6	0	0	0	1	0	0	0	1	0	0	0	2	6	2	2
421	3	4	30	3	1	2	0	0	0	0	0	1	1	1	1	2	2	2	2	5	5	5	5	0	0	0	0	1	1	1	1	5	5	5	5
422	3	3	70	2	1	9999	1	0	0	0	0	0	0	0	0	2	6	8	6	6	0	0	0	1	0	0	0	1	0	0	0	2	6	2	2
423	3	3	36	4	3	2	1	0	0	0	0	0	0	0	0	2	9	8	6	6	0	0	0	1	0	0	0	1	0	0	0	3	6	2	2
424	9	1	53	4	4	0	1	0	0	0	0	0	0	0	0	6	6	6	6	0	0	0	0	0	0	0	0	0	0	0	0	2	2	2	2
425	6	4	35	3	4	3	0	0	0	0	0	1	1	1	0	2	2	2	6	2	2	2	0	0	0	0	0	1	1	1	0	5	5	2	5
426	6	3	41	2	1	1	0	0	0	0	0	0	0	0	0	9	6	9	6	0	0	0	0	0	0	0	0	1	0	1	0	2	3	2	3
427	3	2	32	3	3	1	1	0	0	0	0	0	0	0	0	2	6	8	6	6	0	0	0	1	0	0	0	1	0	0	0	2	6	2	2
428	3	3	9999	7	4	0	1	0	0	0	0	0	0	0	0	2	6	13	6	6	0	0	0	1	0	0	0	1	0	0	0	2	6	2	2
429	5	3	32	5	4	1	1	0	0	0	0	0	0	0	0	2	10	13	6	6	0	0	0	1	0	0	0	1	0	0	0	3	6	2	2
430	5	5	35	5	4	4	1	0	0	0	0	0	0	0	0	2	6	6	6	6	0	0	0	1	0	0	0	1	0	0	0	2	6	2	2
431	7	2	22	4	4	1	1	0	0	0	0	0	0	0	0	8	6	8	6	0	0	0	0	0	0	0	0	0	0	0	0	2	2	2	2
432	7	3	25	5	1	1	0	0	0	0	0	1	1	1	1	2	2	2	2	2	2	2	2	0	0	0	0	1	1	1	1	5	5	5	5
433	5	3	27	3	1	1	0	0	0	0	0	0	0	0	0	2	2	6	6	6	6	0	0	1	1	0	0	1	1	0	0	6	6	2	2
434	8	1	26	3	3	0	1	1	1	0	0	0	0	0	0	2	2	9	9	1	1	0	0	0	0	0	0	2	2	0	0	4	4	3	3
435	8	1	30	5	3	0	1	1	1	0	0	0	0	0	0	1	1	6	6	1	1	0	0	0	0	0	0	2	2	0	0	4	4	2	2
436	8	4	28	3	2	9999	0	0	0	0	0	0	0	0	0	2	2	6	6	6	6	0	0	1	1	0	0	1	1	0	0	6	6	2	2
437	8	9	47	2	1	7	0	0	0	0	0	0	0	0	0	2	2	9	9	6	6	0	0	1	1	0	0	1	1	1	1	6	6	3	3
438	8	3	27	5	1	1	0	0	0	0	0	0	0	0	0	2	2	6	6	6	6	0	0	1	1	0	0	1	1	0	0	6	6	2	2
439	2	6	28	4	1	9999	0	0	0	0	0	1	1	1	1	2	2	2	2	4	4	4	4	0	0	0	0	1	1	1	1	5	5	5	5
440	5	4	29	4	1	2	0	0	0	0	0	0	0	0	0	2	6	6	6	6	0	0	0	1	0	0	0	1	0	0	0	2	6	2	2
441	4	1	36	3	4	2	1	0	0	0	0	0	0	0	0	2	6	6	6	6	0	0	0	1	0	0	0	1	0	0	0	2	6	2	2
442	6	4	33	3	1	2	1	1	1	0	0	0	0	0	0	1	1	13	6	2	2	0	0	0	0	0	0	2	2	0	0	5	5	2	2
443	6	3	28	4	1	1	1	1	1	0	0	0	0	0	0	2	2	13	6	2	2	0	0	0	0	0	0	2	2	0	0	5	5	2	2
444	4	2	24	4	4	0	1	0	0	0	0	0	0	0	0	2	2	2	2	2	2	2	2	0	0	0	0	1	1	1	1	5	5	5	5
445	7	4	33	2	1	2	0	0	0	0	0	0	0	0	0	2	6	6	6	6	0	0	0	1	0	0	0	1	0	0	0	2	6	2	2
446	10	4	26	5	1	2	0	0	0	0	0	0	0	0	0	6	6	6	6	0	0	0	0	0	0	0	0	0	0	0	0	2	2	2	2
447	10	1	20	5	4	0	1	1	1	0	0	0	0	0	0	1	1	13	6	1	1	0	0	0	0	0	0	2	2	0	0	4	4	2	2
448	4	7	61	5	4	6	1	0	0	0	0	1	1	1	0	2	2	2	6	2	2	2	0	0	0	0	0	1	1	1	0	5	5	2	5
449	4	1	28	4	4	2	1	0	0	0	0	0	0	0	0	6	6	6	6	0	0	0	0	0	0	0	0	0	0	0	0	2	2	2	2
450	6	6	35	5	4	1	1	1	1	0	0	0	0	0	0	2	2	13	6	1	1	0	0	0	0	0	0	2	2	0	0	4	4	2	2
451	9	7	47	2	1	9999	0	0	0	0	0	0	0	0	0	2	2	2	2	4	4	3	3	1	1	1	1	1	1	1	1	5	5	5	5
452	6	4	36	2	3	3	1	1	1	0	0	0	0	0	0	1	1	6	6	0	0	0	0	0	0	0	0	2	2	0	0	1	1	2	2
453	8	1	27	4	3	0	1	0	0	0	0	0	0	0	0	2	2	6	6	6	6	0	0	1	1	0	0	1	1	0	0	6	6	2	2
454	6	7	32	3	1	4	0	0	0	0	0	0	0	0	0	2	6	8	6	6	0	0	0	1	0	0	0	1	0	0	0	2	6	2	2
455	10	5	30	5	1	3	0	0	0	0	0	0	0	0	0	2	2	6	6	5	5	0	0	1	1	0	0	1	1	0	0	5	5	2	2
456	5	4	34	3	1	2	0	0	0	0	0	0	0	0	0	2	2	6	6	6	6	0	0	1	1	0	0	1	1	0	0	6	6	2	2
457	5	6	40	3	1	4	0	0	0	0	0	0	0	0	0	2	6	6	6	6	0	0	0	1	0	0	0	1	0	0	0	2	6	2	2
458	5	5	39	5	1	3	0	0	0	0	0	0	0	0	0	2	2	8	6	6	6	0	0	1	1	0	0	1	1	0	0	6	6	2	2
459	5	6	31	3	1	4	0	0	0	0	0	0	0	0	0	8	6	8	6	0	0	0	0	0	0	0	0	0	0	0	0	2	2	2	2
460	9	3	50	5	1	1	1	0	0	0	0	0	0	0	0	6	6	6	6	0	0	0	0	0	0	0	0	0	0	0	0	2	2	2	2
461	9	1	57	4	4	0	1	0	0	0	0	0	0	0	0	3	3	6	6	1	1	0	0	0	0	0	0	1	1	0	0	4	4	2	2
462	9	3	29	4	1	1	0	0	0	0	0	1	1	0	0	2	2	6	6	2	2	0	0	1	1	0	0	0	0	0	0	5	5	2	2
463	9	2	34	5	1	0	0	0	0	0	0	1	1	1	1	2	2	2	2	2	2	2	2	1	1	1	1	0	0	0	0	5	5	5	5
464	7	3	34	3	4	2	1	0	0	0	0	0	0	0	0	9	9	8	6	0	0	0	0	0	0	0	0	1	1	0	0	3	3	2	2
465	7	2	25	2	4	1	1	0	0	0	0	0	0	0	0	9	9	9	9	0	0	0	0	0	0	0	0	1	1	1	1	3	3	3	3
466	7	5	34	4	1	5	1	0	0	0	0	0	0	0	0	9	9	9	9	0	0	0	0	0	0	0	0	1	1	1	1	3	3	3	3
467	7	4	30	4	1	2	0	0	0	0	0	1	1	1	1	2	2	2	2	2	2	2	2	0	0	0	0	1	1	1	1	5	5	5	5
468	7	6	32	3	1	4	1	0	0	0	0	1	1	1	1	2	2	2	2	2	2	2	2	0	0	0	0	1	1	1	1	5	5	5	5
469	10	2	21	5	4	1	1	1	1	0	0	0	0	0	0	2	2	13	6	6	6	0	0	1	1	0	0	2	2	0	0	6	6	2	2
470	8	5	52	2	4	2	0	0	0	0	0	0	0	0	0	2	2	9	9	6	6	0	0	1	1	0	0	1	1	1	1	6	6	3	3
471	8	6	34	3	2	5	1	0	0	0	0	0	0	0	0	2	2	9	9	6	6	0	0	1	1	0	0	1	1	1	1	6	6	3	3
472	2	5	25	5	1	2	1	1	1	0	0	0	0	0	0	2	2	6	6	2	2	0	0	0	0	0	0	2	2	0	0	5	5	2	2
473	2	5	38	3	1	3	0	0	0	0	0	0	0	0	0	1	1	6	6	6	6	0	0	1	1	0	0	1	1	0	0	6	6	2	2
474	2	8	30	3	1	4	0	0	0	0	0	0	0	0	0	2	2	6	6	5	5	0	0	1	1	0	0	1	1	0	0	5	5	2	2
475	2	10	30	3	1	4	1	0	0	0	0	0	0	0	0	1	6	6	6	6	0	0	0	1	0	0	0	1	0	0	0	2	6	2	2
476	2	6	44	2	3	9999	1	0	0	0	0	1	1	1	1	2	2	2	2	5	5	5	5	0	0	0	0	1	1	1	1	5	5	5	5
477	2	3	28	5	3	2	1	0	0	0	0	0	0	0	0	2	2	6	6	6	6	0	0	1	1	0	0	1	1	0	0	6	6	2	2
478	2	3	20	5	1	1	0	0	0	0	0	1	1	1	0	2	2	2	6	4	4	4	0	0	0	0	0	1	1	1	0	5	5	2	5
479	2	7	22	9999	4	0	1	0	0	0	0	0	0	0	0	2	6	6	6	6	0	0	0	1	0	0	0	1	0	0	0	2	6	2	2
480	6	6	26	5	3	2	0	1	1	0	0	0	0	0	0	2	2	8	6	6	6	0	0	1	1	0	0	1	1	0	0	6	6	2	2
481	7	1	25	3	2	0	1	0	0	0	0	0	0	0	0	2	2	6	6	6	6	0	0	1	1	0	0	1	1	0	0	6	6	2	2
482	7	1	27	2	4	2	1	0	0	0	0	0	0	0	0	8	6	8	6	0	0	0	0	0	0	0	0	0	0	0	0	2	2	2	2
483	11	8	41	2	4	7	1	1	1	0	0	0	0	1	0	1	1	2	6	1	1	2	0	0	0	0	0	2	2	1	0	4	4	2	5
484	8	2	23	4	4	0	1	0	0	0	0	0	0	0	0	2	2	9	9	6	6	0	0	1	1	0	0	1	1	1	1	6	6	3	3
485	6	1	25	4	3	0	1	1	1	0	0	0	0	1	0	2	2	2	6	2	2	3	0	0	0	0	0	2	2	1	0	5	5	2	5
486	6	2	27	3	4	1	1	1	1	0	0	0	0	0	0	1	1	8	6	0	0	0	0	0	0	0	0	2	2	0	0	1	1	2	2
487	8	2	21	5	1	0	0	0	0	0	0	0	0	0	0	2	2	2	2	2	2	2	2	0	0	0	0	1	1	1	1	5	5	5	5
488	5	2	26	3	1	1	0	0	0	0	0	0	0	0	0	2	2	2	2	3	3	3	3	1	1	1	1	1	1	1	1	5	5	5	5
489	2	4	25	5	1	2	0	0	0	0	0	0	0	0	0	2	9	2	9	6	0	6	0	1	0	1	0	1	0	1	0	3	6	3	6
490	5	4	30	5	1	2	0	0	0	0	0	0	0	0	0	1	10	6	6	6	0	0	0	1	0	0	0	1	1	0	0	3	6	2	2
491	5	5	32	3	1	3	0	0	0	0	0	0	0	0	0	2	2	6	6	6	6	0	0	1	1	0	0	1	1	0	0	6	6	2	2
492	10	4	33	5	1	2	1	0	0	0	0	0	0	0	0	2	2	6	6	4	4	0	0	1	1	0	0	1	1	0	0	5	5	2	2
493	11	2	32	3	1	2	0	0	0	0	0	1	1	1	0	2	2	2	6	2	2	2	0	0	0	0	0	1	1	1	0	5	5	2	5
494	2	7	20	5	4	0	0	0	0	0	0	1	1	1	1	2	2	2	2	6	6	6	6	0	0	0	0	1	1	1	1	6	6	6	6
495	10	4	22	3	4	3	1	1	1	0	0	0	0	0	0	1	1	13	6	1	1	0	0	0	0	0	0	2	2	0	0	4	4	2	2
496	10	2	24	4	1	9999	0	0	0	0	0	0	0	0	0	2	2	2	2	4	4	2	2	1	1	0	0	0	0	0	0	5	5	5	5
497	9	2	41	4	4	3	1	0	0	0	0	1	1	0	0	2	2	6	6	2	2	0	0	1	1	0	0	0	0	0	0	5	5	2	2
498	4	3	35	6	1	1	0	0	0	0	0	0	0	0	0	2	6	2	6	2	0	2	0	0	0	0	0	1	0	1	0	2	5	2	5
499	9	8	58	5	1	6	0	0	0	0	0	1	1	1	1	2	2	2	2	3	3	3	3	0	0	0	0	0	0	0	0	5	5	5	5
500	11	5	38	4	1	3	0	0	0	0	0	0	0	0	0	2	6	8	6	6	0	0	0	1	0	0	0	1	0	0	0	2	6	2	2
501	11	1	24	5	4	0	1	1	1	0	0	0	0	0	0	1	1	2	2	2	2	2	2	0	0	0	0	2	2	1	1	5	5	5	5
502	9	2	45	3	4	2	1	0	0	0	0	1	1	1	1	2	2	2	2	6	6	6	6	1	1	1	1	0	0	0	0	6	6	6	6
503	9	3	31	5	4	1	1	0	0	0	0	0	0	0	0	6	6	6	6	0	0	0	0	0	0	0	0	0	0	0	0	2	2	2	2
504	9	3	30	6	1	1	0	0	0	0	0	0	0	0	0	2	2	2	2	3	3	3	3	0	0	0	0	1	1	1	1	5	5	5	5
505	11	2	26	5	1	0	0	0	0	0	0	0	0	0	0	1	1	1	1	1	1	1	1	0	0	0	0	0	0	0	0	4	4	4	4
506	11	6	21	5	4	0	0	0	0	0	0	0	0	0	0	2	6	4	6	6	0	3	0	1	0	0	0	1	0	1	0	2	6	2	5
507	11	3	28	3	1	1	0	0	0	0	0	0	0	0	0	2	6	13	13	5	0	0	0	1	0	0	0	1	0	0	0	2	5	2	2
508	11	1	33	4	4	2	0	0	0	0	0	0	0	0	0	2	2	8	6	6	6	0	0	1	1	0	0	1	1	0	0	6	6	2	2
509	11	3	30	4	4	2	0	0	0	0	0	0	0	0	0	2	6	8	6	6	0	0	0	1	0	0	0	1	0	0	0	2	6	2	2
510	2	7	24	5	4	0	1	0	0	0	0	1	1	1	0	2	2	2	6	5	5	5	0	0	0	0	0	1	1	1	0	5	5	1	5
511	11	6	44	2	1	4	0	0	0	0	0	0	0	0	0	2	2	2	2	1	1	1	1	0	0	0	0	1	1	1	1	4	4	4	4
512	11	7	26	5	4	1	1	1	1	0	0	0	0	0	0	1	1	8	6	1	1	0	0	0	0	0	0	2	2	0	0	4	4	2	2
513	8	4	28	6	1	2	0	0	0	0	0	0	0	0	0	2	2	9	9	2	2	0	0	1	1	0	0	1	1	1	1	5	5	3	3
514	11	2	21	5	4	0	0	0	0	0	0	0	0	0	0	2	6	8	6	6	0	0	0	1	0	0	0	1	0	0	0	2	6	2	2
515	2	8	40	4	1	3	1	0	0	0	0	1	1	1	1	2	2	2	2	5	5	5	5	0	0	0	0	1	1	1	1	5	5	5	5
516	1	8	44	5	2	9999	1	0	0	0	0	1	1	1	0	2	2	2	6	5	5	5	0	0	0	0	0	1	1	1	0	5	5	1	5
517	1	1	28	3	4	0	1	0	0	0	0	0	0	0	0	2	6	13	6	9999	0	0	0	1	0	0	0	1	0	0	0	2	5	2	2
518	1	5	34	5	1	2	0	0	0	0	0	1	1	1	1	2	2	2	2	2	2	2	2	0	0	0	0	1	1	1	1	5	5	5	5
519	1	4	28	2	4	2	1	0	0	0	0	0	0	0	0	2	6	6	6	6	0	0	0	1	0	0	0	1	0	0	0	2	6	2	2
520	1	5	38	4	1	3	0	0	0	0	0	0	0	0	0	2	10	6	6	6	0	0	0	1	0	0	0	1	1	0	0	3	6	2	2
521	1	4	30	4	1	2	0	0	0	0	0	1	1	0	0	2	2	13	6	4	4	0	0	0	0	0	0	1	1	0	0	5	5	2	2
522	1	3	36	2	4	2	1	0	0	0	0	0	0	0	0	2	10	6	6	6	0	0	0	1	0	0	0	1	0	0	0	3	6	2	2
523	1	7	40	5	1	5	1	0	0	0	0	0	0	0	0	2	6	6	6	6	0	0	0	1	0	0	0	1	0	0	0	2	6	2	2
524	1	6	44	3	1	2	0	0	0	0	0	0	0	0	0	2	6	13	6	6	0	0	0	1	0	0	0	1	0	0	0	2	6	2	2
525	3	6	55	2	4	4	0	0	0	0	0	0	0	0	0	8	6	8	6	0	0	0	0	0	0	0	0	0	0	0	0	2	2	2	2
526	3	7	40	6	1	4	0	0	0	0	0	0	0	0	0	2	6	8	6	3	0	0	0	1	0	0	0	1	0	0	0	2	5	2	2
527	2	5	19	5	4	0	0	0	0	0	0	0	0	0	0	2	6	6	6	6	0	0	0	1	0	0	0	1	0	0	0	2	6	2	2
528	3	5	36	4	1	2	0	0	0	0	0	0	0	0	0	2	9	6	6	6	0	0	0	1	0	0	0	1	1	0	0	3	6	2	2
529	3	1	26	4	3	1	1	1	1	0	0	0	0	0	0	1	1	8	6	1	1	0	0	0	0	0	0	2	2	0	0	4	4	2	2
530	3	6	38	2	1	3	1	0	0	0	0	0	0	0	0	2	6	8	6	6	0	0	0	1	0	0	0	1	0	0	0	2	6	2	2
531	3	7	38	3	4	4	0	0	0	0	0	0	0	0	0	2	9	8	6	6	0	0	0	1	0	0	0	1	0	0	0	3	6	2	2
532	5	2	28	4	3	1	1	0	0	0	0	0	0	0	0	8	9	8	6	0	0	0	0	0	0	0	0	0	0	0	0	3	2	2	2
533	5	3	29	4	4	2	1	0	0	0	0	0	0	0	0	2	6	2	6	6	0	6	0	1	0	1	0	1	0	1	0	2	6	2	6
534	5	3	30	3	7	2	1	0	0	0	0	0	0	0	0	2	2	6	6	4	4	0	0	0	0	0	0	1	1	0	0	5	5	2	2
535	5	1	40	5	4	1	1	0	0	0	0	0	0	0	0	1	1	1	1	3	3	3	3	0	0	0	0	1	1	1	1	5	5	5	5
536	5	3	32	5	1	1	1	0	0	0	0	0	0	0	0	6	6	6	6	0	0	0	0	0	0	0	0	0	0	0	0	2	2	2	2
537	5	2	23	4	1	0	0	0	0	0	0	0	0	0	0	6	6	6	6	0	0	0	0	0	0	0	0	0	0	0	0	2	2	2	2
538	5	1	24	3	3	0	1	0	0	0	0	0	0	0	0	8	6	8	6	0	0	0	0	0	0	0	0	0	0	0	0	2	2	2	2
539	1	6	35	4	1	4	1	0	0	0	0	0	0	0	0	2	6	6	6	6	0	0	0	1	0	0	0	1	0	0	0	2	6	2	2
540	1	4	32	4	4	3	1	0	0	0	0	0	0	0	0	2	10	6	6	6	0	0	0	1	0	0	0	1	0	0	0	3	6	2	2
541	3	1	23	2	3	0	1	0	0	0	0	0	0	0	0	2	6	8	6	6	0	0	0	1	0	0	0	1	0	0	0	2	6	2	2
542	1	2	33	5	4	0	1	0	0	0	0	1	1	1	1	2	2	2	2	2	2	2	2	0	0	0	0	1	1	1	1	5	5	5	5
543	1	3	33	4	4	1	1	1	1	0	0	0	0	1	0	1	1	2	6	3	3	2	0	0	0	0	0	2	2	1	0	5	5	2	5
544	1	5	34	5	1	3	0	1	1	0	0	0	0	1	1	1	1	2	2	1	1	2	2	0	0	0	0	2	2	0	0	4	4	5	5
545	1	3	32	4	4	2	1	0	0	0	0	0	0	0	0	2	10	13	6	6	0	0	0	1	0	0	0	1	1	0	0	3	6	2	2
546	3	3	40	4	4	3	0	0	0	0	0	0	0	0	0	1	9	6	6	6	0	0	0	1	0	0	0	1	1	0	0	3	6	2	2
547	3	4	33	3	1	2	0	0	0	0	0	0	0	0	0	2	10	13	6	5	0	0	0	1	0	0	0	1	1	0	0	3	5	2	2
548	5	6	36	3	1	4	0	0	0	0	0	1	1	1	1	2	2	2	2	2	2	2	2	0	0	0	0	1	1	1	1	5	5	5	5
549	10	5	30	5	1	3	0	0	0	0	0	0	0	0	0	2	2	6	6	5	5	0	0	1	1	0	0	1	1	0	0	5	5	2	2
550	1	6	38	5	1	4	0	0	0	0	0	1	0	1	0	2	6	2	6	5	0	5	0	0	0	0	0	0	0	0	0	2	5	2	5
