# Supplementary material for: A mixed-methods study of women’s sanitation utilization in informal settlements in Kenya
Source: PLoS One. 2019 Mar 21;14(3):e0214114. doi: 10.1371/journal.pone.0214114 (PMC6428280; doi:10.1371/journal.pone.0214114)
Supplement: S1 Checklist — (XLSX) [file pone.0214114.s003.xlsx]

## Sheet: Sheet1
No	Item	Guide questions/description	Responses
Domain 1: Research team and reflexivity
Personal Characteristics
1.	Interviewer/facilitator	Which author/s conducted the interview or focus group?	Winter, S. and Dzombo, M.
2.	Credentials	What were the researcher's credentials? E.g. PhD, MD	At the time of data collection, Winter, S. was a PhD candidate at Rutgers University and Dzombo, M. was a recent graduate of the master's program in Rural Sociology and Community Development at University of Nairobi
3.	Occupation	Simply state in the author contributions section that the data was collected as part of your doctoral work.	At the time of the study, Winter, S. was a PhD candidate at Rutgers University and Dzombo, M. was a part-time lecturer at the University of Nairobi and a research assistant to Winter, S.
4.	Gender	Was the researcher male or female?	Both researchers were female
5.	Experience and training	What experience or training did the researcher have?	At the time of the study, Winter, S. had managed and conducted several qualitative and mixed methods studies in the United States and sub-Saharan Africa, especially Kenya, Tanzania, Uganda, and Liberia, in her roles as a graduate research assistant at the Center on Violence Against Women and Children at Rutgers University; a researcher with the Rutgers-University of Botswana Interdisciplinary Wor…
Relationship with participants
6.	Relationship established	Was a relationship established prior to study commencement?	Both researchers had spent time almost daily in the informal settlement where the study took place for several months prior to the commencement of data collection. In addition, the researchers had developed professional relationships with the Chief of Mathare Informal settlement and with the chairmen of each village in Mathare. The researchers also held informational meetings with women in all 11…
7.	Participant knowledge of the interviewer	What did the participants know about the researcher? e.g. personal goals, reasons for doing the research	During the informational sessions in the 11 villages in Mathare, researchers introduced themselves to the meeting attendants and provided information about who they were; where they came from, what institutions they represented; their personal enthusiasm and goals for this topic and research study; and their reasons for choosing to carry out this particular study, in this particular way, with the…
8.	Interviewer characteristics	What characteristics were reported about the interviewer/facilitator? e.g. Bias, assumptions, reasons and interests in the research topic
Domain 2: study design
Theoretical framework
9.	Methodological orientation and Theory	What methodological orientation was stated to underpin the study? e.g. grounded theory, discourse analysis, ethnography, phenomenology, content analysis	A modified grounded theory approach was used to guide the collection, analysis, and presentation of qualitative data in this study. We used an iterative process of data collection and analysis--allowing women's day-to-day experiences with sanitation to guide the multiple stages of data collection, coding, and analysis.
Participant selection
10.	Sampling	How were participants selected? e.g. purposive, convenience, consecutive, snowball	The Chief of Mathare, chairmen from each village, and a local women’s organization helped recruit women for informational sessions about the study in each village prior to the commencement of data collection. Women interested in participating in in-depth interviews signed up and provided basic demographic, sanitation, and contact information. Of these, 55 women were selected, contacted via teleph…
11.	Method of approach	How were participants approached? e.g. face-to-face, telephone, mail, email
12.	Sample size	How many participants were in the study?
13.	Non-participation	How many people refused to participate or dropped out? Reasons?
Setting
14.	Setting of data collection	Where was the data collected? e.g. home, clinic, workplace	Interviews took place in women's homes when no-one over the age of 3 years old was present. In the rare event that someone came in during an interview, the researchers waited until that person left the home and/or scheduled a more convenient time with the participant to come back to complete the interview.
15.	Presence of non-participants	Was anyone else present besides the participants and researchers?
16.	Description of sample	What are the important characteristics of the sample? e.g. demographic data, date	Since this study focused primarily on sanitation, participants were iteratively selected to represent a broad range of sanitation practices (e.g. open defecation; flying or bucket toilets; public facilities; shared, private facilities; and private sanitation facilities). Early in the research process, we realized access to different sanitation alternatives varied across villages due to difference…
Data collection
17.	Interview guide	Were questions, prompts, guides provided by the authors? Was it pilot tested?	Guides for interviews, including thematic areas and sensitizing concepts and potential questions and prompts were developed by the authors and reviewed by several scholars, including all authors of this study as well as two additional professors at Rutgers University and the chairman of the Department of Sociology and Social Work at the University of Nairobi; two members of a local women's organi…
18.	Repeat interviews	Were repeat interviews carried out? If yes, how many?	No repeat interviews were carried out.
19.	Audio/visual recording	Did the research use audio or visual recording to collect the data?	The researchers used audio recording to collect the data. All participants consented, separately, to the audio recording of the interviews.
20.	Field notes	Were field notes made during and/or after the interview or focus group?	Field noted were drafted both during and after the interviews by both members of the field research team. These field notes aided in the interpretation and analysis of the transcripts from the interviews.
21.	Duration	What was the duration of the interviews or focus group?	The interviews lasted between 40 and 90 minutes, with the majority lasting about 50 minutes.
22.	Data saturation	Was data saturation discussed?	Data saturation was one of the defining characteristics of the sample size. The other two components of the sample size included variety in sanitation practices and a minimum sample per village.
23.	Transcripts returned	Were transcripts returned to participants for comment and/or correction?	No, transcripts were not returned to participants for comment and/or correction.
Domain 3: analysis and findings
Data analysis
24.	Number of data coders	How many data coders coded the data?	3
25.	Description of the coding tree	Did authors provide a description of the coding tree?	All women in the study were asked to describe all primary and alternative sanitation management strategies for urination and defecation during the day and during the night separately. The responses to these questions provided the majority of the qualitative data used in this study. In addition, a list of pre-defined codes and sensitizing concepts, related to the questions and response categories …
26.	Derivation of themes	Were themes identified in advance or derived from the data?	Some key thematic areas and sensitizing concepts were built into the study from the beginning through the development of an interview guide. That being said, many additional and unforeseen themes and concepts emerged during the interviews themselves and throughout the coding process. The researchers kept a running list of themes, concepts, and potential codes throughout their time in the field as…
27.	Software	What software, if applicable, was used to manage the data?	Atlas.ti software was used to carry out cross-case analysis of responses from the full transcriptions of the 55 qualitative interviews. Three researchers independently coded each of the 55 transcriptions.
28.	Participant checking	Did participants provide feedback on the findings?	No, participants did not provide specific feedback to their own responses. A group of 11 women (1 from each village) did review the findings and results from the study and confirmed that these findings and results aligned with their own perceptions of women's sanitation management strategies in Mathare.
Reporting
29.	Quotations presented	Were participant quotations presented to illustrate the themes / findings? Was each quotation identified? e.g. participant number	Participant pseudonyms were included where detailed quoted were used.
30.	Data and findings consistent	Was there consistency between the data presented and the findings?	Yes
31.	Clarity of major themes	Were major themes clearly presented in the findings?	Yes
32.	Clarity of minor themes	Is there a description of diverse cases or discussion of minor themes?	Yes
